# Supplementary material for: NCOA4 Regulates Iron Recycling and Responds to Hepcidin Activity and Lipopolysaccharide in Macrophages
Source: Antioxidants (Basel). 2022 Sep 28;11(10):1926. doi: 10.3390/antiox11101926 (PMC9598790; doi:10.3390/antiox11101926)
Supplement: Supplementary file 1 [file antioxidants-11-01926-s001.zip]

Archive with 1 entries (1 files):
- Supplementary data 1_RNA-seq dataset.xlsx
