# Supplementary material for: NCOA4 Regulates Iron Recycling and Responds to Hepcidin Activity and Lipopolysaccharide in Macrophages
Source: Antioxidants (Basel). 2022 Sep 28;11(10):1926. doi: 10.3390/antiox11101926 (PMC9598790; doi:10.3390/antiox11101926)
Supplement: Supplementary file 1 [file antioxidants-11-01926-s001.zip › Supplementary data 1_RNA-seq dataset.xlsx]

## Sheet: Group Definition
ID	Treatment	n
Group 1	Control siRNA	3
Group 2	NCOA4 siRNA	3

## Sheet: Group_2 vs Group_1 (293 DEG)
Differential Expressions by NCOA4 Deficiency in J774 Cells (Fold-Change > 1.5 and FDR Q < 0.05) determined using RNA-seq data and EdgeR Differential Expression Analysis.
		Fold Changes and Statistics of Normalized Expressions by EdgeR		Expression Values without Normalization (Raw Read Counts; n = 3 per group)
		"NCOA4 siRNA" vs "Control siRNA"		Control siRNA			NCOA4 siRNA
Feature ID	Gene Symbol	Fold-Change by NCOA4 siRNA	FDR-adjusted q-value	Replicate_1	Replicate_2	Replicate_3	Replicate_1	Replicate_2	Replicate_3
ENSMUSG00000000142	Axin2	-2.03117	0.00746214	33	28	24	13	12	18
ENSMUSG00000000154	Slc22a18	2.71177	0.0237527	2	6	5	14	12	11
ENSMUSG00000000489	Pdgfb	-1.66387	0	481	521	487	330	290	304
ENSMUSG00000000982	Ccl3	-1.9644	0	6644	5931	5014	3197	3086	2936
ENSMUSG00000001036	Epn2	2.48482	0.0100584	5	10	7	26	12	19
ENSMUSG00000001054	Rmnd5b	1.55725	7.147e-08	204	199	214	340	295	360
ENSMUSG00000003283	Hck	1.63838	2.28643e-05	78	82	72	119	138	135
ENSMUSG00000003378	Grik5	2.21497	0.00671046	14	7	12	24	23	29
ENSMUSG00000003617	Cp	2.60408	2.47157e-11	51	44	24	104	112	103
ENSMUSG00000004609	Cd33	1.95906	1.53258e-60	1504	1732	1407	3234	3026	3104
ENSMUSG00000004814	Ccl24	1.76836	1.96726e-25	818	853	650	1315	1372	1538
ENSMUSG00000004891	Nes	-1.58057	2.82541e-07	186	213	173	122	118	133
ENSMUSG00000005611	Mrvi1	1.90598	0.00378955	21	24	18	48	43	33
ENSMUSG00000005628	Tmod4	1.84305	0.0331194	13	31	11	40	35	29
ENSMUSG00000006611	Hfe	1.80365	6.78253e-11	113	153	102	236	221	226
ENSMUSG00000008540	Mgst1	2.1284	0.00656664	12	16	15	23	28	44
ENSMUSG00000009614	Sardh	1.5503	0.00209567	66	94	54	127	107	107
ENSMUSG00000011179	Odc1	-1.67396	0	11368	13066	10521	7325	6761	7419
ENSMUSG00000014547	Wdfy2	1.51211	4.48724e-22	1266	1436	1137	2027	1827	2130
ENSMUSG00000015396	Cd83	1.68877	0.030295	16	36	21	46	42	39
ENSMUSG00000015852	Fcrls	6.96877	0.000301359	1	1	2	9	13	9
ENSMUSG00000017607	Tns4	1.59271	0.0271526	33	26	35	49	48	58
ENSMUSG00000018427	Ypel2	1.54993	4.35731e-05	139	115	105	181	179	215
ENSMUSG00000018459	Slc13a3	1.93216	2.95553e-11	90	87	80	161	160	192
ENSMUSG00000018919	Tm4sf5	2.12095	0.0449179	5	10	9	19	12	22
ENSMUSG00000018930	Ccl4	-1.93842	0	1506	1715	1544	823	837	876
ENSMUSG00000019836	Amd-ps4	1.55663	0.0286248	28	39	32	45	57	57
ENSMUSG00000020023	Tmcc3	2.03322	0.0227319	12	11	13	18	25	33
ENSMUSG00000020142	Slc1a4	-1.61772	1.96503e-08	211	224	205	135	137	136
ENSMUSG00000020205	Phlda1	-1.68644	2.84861e-05	96	108	97	59	59	66
ENSMUSG00000020377	Ltc4s	1.81309	0.00324132	23	28	30	62	43	47
ENSMUSG00000020423	Btg2	2.35273	4.72408e-19	83	77	86	197	180	222
ENSMUSG00000020432	Tcn2	1.64328	1.16083e-21	479	493	466	842	764	835
ENSMUSG00000020435	Osbp2	-1.59784	0.0236549	75	55	71	36	51	43
ENSMUSG00000020589	Fam49a	1.50103	1.4813e-16	688	821	667	1183	1009	1177
ENSMUSG00000020709	Adap2	2.32535	0.0257879	9	10	6	15	30	15
ENSMUSG00000020785	Camkk1	2.04221	0.000779013	15	26	22	53	42	38
ENSMUSG00000020826	Nos2	1.85032	0.0142104	22	20	15	45	35	29
ENSMUSG00000020865	Abcc3	1.51074	1.60886e-16	652	742	684	1095	993	1156
ENSMUSG00000020902	Ntn1	-1.65812	4.22015e-05	152	123	134	89	82	84
ENSMUSG00000021822	Plau	-1.50441	0	8453	10752	8966	6612	6169	6503
ENSMUSG00000021880	Rnase6	-2.34643	0.0415247	12	19	15	8	5	7
ENSMUSG00000021908	Ncoa4-ps	-2.53574	3.4674e-29	318	326	270	143	97	132
ENSMUSG00000022091	Sorbs3	3.40668	4.17418e-07	10	6	13	37	31	35
ENSMUSG00000022231	Sema5a	-1.59518	2.93293e-11	649	739	520	452	366	412
ENSMUSG00000022235	Cmbl	2.0853	5.44639e-05	22	27	21	52	44	55
ENSMUSG00000022372	Sla	3.45639	4.06516e-59	67	86	72	262	254	287
ENSMUSG00000022378	Fam49b	-1.72435	0	3741	4306	3496	2451	2216	2222
ENSMUSG00000022479	Vdr	1.58506	5.02938e-06	269	214	173	365	333	375
ENSMUSG00000022790	Igsf11	-1.76454	0.0204194	47	36	32	17	28	22
ENSMUSG00000022901	Cd86	1.66112	7.75478e-22	392	459	390	727	655	745
ENSMUSG00000023031	Cela1	1.54524	0.000111074	138	213	190	284	255	325
ENSMUSG00000023206	Il15ra	1.72354	0.000149587	43	53	40	79	74	89
ENSMUSG00000023349	Clec4n	1.64373	1.86635e-19	395	486	377	733	655	743
ENSMUSG00000023367	Tmem176a	1.52513	1.29912e-08	238	326	264	451	397	454
ENSMUSG00000023882	Zfp54	1.54439	0.00453509	41	62	55	89	75	88
ENSMUSG00000023913	Pla2g7	2.59199	8.86631e-73	582	577	448	1501	1256	1542
ENSMUSG00000024013	Fgd2	1.57839	7.139e-19	582	589	542	970	835	990
ENSMUSG00000024164	C3	1.62997	4.03597e-06	128	110	130	219	179	224
ENSMUSG00000024397	Aif1	1.81767	1.81065e-08	71	75	75	143	129	143
ENSMUSG00000024610	Cd74	1.71078	7.20835e-28	3232	3740	3635	6419	5816	6548
ENSMUSG00000024677	Ms4a6b	2.74361	6.99611e-36	94	123	88	307	262	294
ENSMUSG00000024679	Ms4a6d	2.33132	5.68238e-34	153	201	154	413	397	410
ENSMUSG00000024793	Tnfrsf25	5.83444	0.000159951	0	2	4	13	10	15
ENSMUSG00000024867	Pip5k1b	-1.59424	5.6234e-13	474	495	392	299	269	312
ENSMUSG00000024912	Fosl1	-1.89854	1.57735e-12	707	540	518	324	313	324
ENSMUSG00000024968	Rcor2	-1.5454	1.54439e-10	512	495	494	323	328	353
ENSMUSG00000025329	Padi1	-1.61023	7.20566e-05	125	117	117	79	79	72
ENSMUSG00000025969	Nrp2	-1.51507	0	6214	6622	5457	4207	3908	4331
ENSMUSG00000026009	Icos	1.64183	0.0163824	31	40	43	55	78	60
ENSMUSG00000026315	Serpinb8	2.01456	2.83588e-25	180	195	160	364	349	399
ENSMUSG00000026358	Rgs1	-1.94502	1.74069e-25	400	467	404	226	210	238
ENSMUSG00000026365	Cfh	1.95761	2.60584e-10	65	80	81	161	146	150
ENSMUSG00000026380	Tfcp2l1	-1.50744	0.000239095	130	159	118	91	90	97
ENSMUSG00000026435	Slc45a3	-1.79781	0.0350147	25	32	27	17	17	14
ENSMUSG00000026489	Coq8a	1.83945	7.03437e-06	51	51	37	92	79	93
ENSMUSG00000026560	Fmo9	-10.7604	0.0310522	8	3	3	0	0	1
ENSMUSG00000026564	Dusp27	2.28906	2.24345e-05	17	19	26	48	51	48
ENSMUSG00000026604	Ptpn14	-1.5132	0.00269493	129	103	102	79	70	79
ENSMUSG00000026712	Mrc1	1.7893	7.85642e-56	3241	3746	2982	6186	5828	6351
ENSMUSG00000026921	Egfl7	1.62267	0.000638324	71	84	49	120	118	102
ENSMUSG00000027313	Chac1	-1.79694	4.30192e-06	111	99	98	66	49	62
ENSMUSG00000027398	Il1b	1.7947	0.0172699	21	34	30	62	59	36
ENSMUSG00000027670	Ocstamp	2.65022	5.62197e-09	20	34	24	82	54	78
ENSMUSG00000027800	Tm4sf1	-2.36772	0.000365565	55	90	47	41	15	27
ENSMUSG00000028064	Sema4a	1.57288	5.10486e-23	785	869	784	1388	1206	1367
ENSMUSG00000028073	Pear1	-1.50774	8.98259e-05	176	171	155	122	93	129
ENSMUSG00000028211	Trp53inp1	1.87769	6.39277e-11	196	288	173	471	370	425
ENSMUSG00000028268	Gbp3	3.00879	0.0125885	6	7	0	10	14	17
ENSMUSG00000028339	Col15a1	1.82351	0.0101682	28	24	35	54	67	43
ENSMUSG00000028497	Hacd4	2.02545	5.58237e-25	173	196	156	365	360	371
ENSMUSG00000028542	Slc6a9	-1.90845	1.2722e-07	178	185	210	103	81	128
ENSMUSG00000028698	Pik3r3	2.41678	0.00229424	9	14	10	26	18	39
ENSMUSG00000028972	Car6	-2.03459	0.0102365	29	21	31	15	13	13
ENSMUSG00000029108	Pcdh7	-1.51803	0	643	679	580	430	417	445
ENSMUSG00000029178	Klf3	1.69041	7.06786e-11	166	171	134	259	264	298
ENSMUSG00000029304	Spp1	-1.50551	0	44966	60010	47914	35761	32661	36100
ENSMUSG00000029372	Ppbp	9.14952	0.00173406	2	0	0	9	5	8
ENSMUSG00000029650	Slc46a3	2.40024	0.00291798	20	8	8	35	21	34
ENSMUSG00000029684	Wasl	-1.50522	1.35109e-07	827	780	609	556	485	474
ENSMUSG00000029925	Tbxas1	2.77496	2.02362e-17	54	86	95	214	220	241
ENSMUSG00000030088	Aldh1l1	1.90669	3.53625e-09	77	97	98	193	148	196
ENSMUSG00000030148	Clec4a2	2.00354	4.87466e-13	118	153	115	308	221	269
ENSMUSG00000030206	Gsg1	1.91109	0.0190566	13	19	12	35	26	26
ENSMUSG00000030474	Siglece	3.77041	1.17881e-13	13	17	18	74	51	63
ENSMUSG00000030523	Trpm1	1.52756	1.25792e-12	384	417	357	661	545	620
ENSMUSG00000030737	Slco2b1	1.53984	9.93017e-13	359	388	376	592	577	617
ENSMUSG00000030745	Il21r	1.80789	0.0199441	23	15	17	31	32	40
ENSMUSG00000030748	Il4ra	1.64021	2.88244e-10	316	314	357	540	525	614
ENSMUSG00000031129	Slc9a9	1.82243	8.79357e-06	53	55	57	122	90	99
ENSMUSG00000031355	Arhgap6	-1.53272	2.20542e-05	202	201	164	138	127	116
ENSMUSG00000031502	Col4a1	-1.60866	0.000254987	146	140	120	105	84	71
ENSMUSG00000031722	Hp	1.89967	0.0216584	21	22	8	26	31	43
ENSMUSG00000031955	Bcar1	-1.59892	0.00599683	84	75	73	41	42	67
ENSMUSG00000032135	Mcam	-1.98589	0.000393682	45	69	65	39	22	32
ENSMUSG00000032596	Uba7	1.5582	1.2722e-07	167	195	186	300	257	326
ENSMUSG00000032715	Trib3	-1.75079	3.47375e-05	140	178	200	102	88	117
ENSMUSG00000033316	Galnt9	3.3982	0.00807464	4	2	4	13	10	13
ENSMUSG00000034201	Gas2l1	-1.62813	0	1481	1305	1323	868	835	910
ENSMUSG00000034586	Hid1	2.26548	0.0294246	22	16	7	50	17	39
ENSMUSG00000034614	Pik3ip1	1.61469	0.00227669	49	50	46	71	74	97
ENSMUSG00000035062	Zc4h2	-2.05012	0.00599272	28	36	22	16	14	13
ENSMUSG00000035285	Nat14	1.97475	0.0122267	16	17	11	27	26	37
ENSMUSG00000035493	Tgfbi	3.53599	4.75226e-87	85	104	91	360	303	360
ENSMUSG00000035781	R3hdm4	-1.51359	5.78303e-14	723	754	692	497	445	539
ENSMUSG00000035835	Plppr3	1.95363	0.012053	29	16	22	31	46	59
ENSMUSG00000036353	P2ry12	1.90867	7.38796e-12	94	124	81	193	182	213
ENSMUSG00000036362	P2ry13	2.10302	4.30874e-08	49	40	38	84	92	100
ENSMUSG00000036368	Rmdn2	-1.51373	0.0027107	129	115	88	75	70	81
ENSMUSG00000036585	Fgf1	3.86253	0.00491965	2	1	5	9	12	12
ENSMUSG00000036887	C1qa	1.64238	2.71981e-21	878	818	710	1352	1253	1477
ENSMUSG00000036896	C1qc	1.59966	4.92952e-23	1240	1327	1241	1998	2005	2293
ENSMUSG00000036949	Slc39a12	4.52943	0.00146207	3	3	1	12	13	9
ENSMUSG00000037217	Syn1	-1.53172	0.000108466	335	275	296	238	182	193
ENSMUSG00000037224	Zfyve28	1.60808	0.0377334	35	33	21	55	35	58
ENSMUSG00000037235	Mxd4	1.73514	3.27112e-25	459	542	503	905	849	941
ENSMUSG00000037624	Kcnk2	-1.57026	0.00341656	86	110	100	53	76	65
ENSMUSG00000037820	Tgm2	2.68393	3.63374e-42	138	151	114	394	354	367
ENSMUSG00000038332	Sesn1	1.63939	2.41098e-19	521	666	580	1018	943	1027
ENSMUSG00000038390	Gpr162	1.63877	0.0291707	30	36	40	44	58	78
ENSMUSG00000038807	Rap1gap2	1.99684	3.02335e-05	24	36	33	60	60	72
ENSMUSG00000038811	Gngt2	1.50205	2.82829e-07	293	268	247	433	357	466
ENSMUSG00000038963	Slco4a1	-1.53117	3.96025e-06	287	253	246	185	176	169
ENSMUSG00000039109	F13a1	1.67905	1.72371e-08	154	230	175	310	328	327
ENSMUSG00000039783	Kmo	4.55206	2.19635e-07	2	12	3	24	24	33
ENSMUSG00000039934	Gsap	1.50942	3.57563e-06	211	245	158	309	317	326
ENSMUSG00000040093	Bmf	3.34237	3.88139e-32	76	84	76	315	216	286
ENSMUSG00000040219	Ttc12	1.56336	7.48545e-06	97	111	102	168	167	165
ENSMUSG00000040229	Gpr34	2.79247	0.0130701	8	7	4	9	27	19
ENSMUSG00000040253	Gbp7	9.8776	2.99214e-05	0	0	3	10	10	14
ENSMUSG00000040522	Tlr8	1.66727	1.24118e-08	213	317	216	451	419	406
ENSMUSG00000040557	Mettl27	1.52875	0.0232754	49	74	39	95	65	95
ENSMUSG00000040855	Reps2	1.82149	7.00645e-14	187	212	146	370	298	355
ENSMUSG00000041797	Abca9	2.99265	4.93424e-66	152	227	183	590	553	590
ENSMUSG00000041945	Mfsd9	-1.64494	0.000758701	91	149	121	83	67	76
ENSMUSG00000042190	Cmklr1	2.06668	5.10065e-05	20	28	25	51	51	54
ENSMUSG00000042333	Tnfrsf14	2.23432	1.43878e-07	28	37	37	89	63	84
ENSMUSG00000042705	Commd10	-1.57807	0	777	858	727	539	473	532
ENSMUSG00000043336	Filip1l	1.96554	7.64952e-17	271	273	179	475	456	531
ENSMUSG00000043727	F830045P16Rik	-1.83525	0.00746214	36	36	42	18	22	24
ENSMUSG00000043832	Clec4a3	1.53207	1.58318e-09	261	330	257	459	444	434
ENSMUSG00000043903	Zfp469	-1.60297	0.0278531	47	60	35	30	30	31
ENSMUSG00000043953	Ccrl2	1.58345	0.00053878	63	65	53	103	85	108
ENSMUSG00000044056	Efcab9	7.01195	0.00214006	1	0	2	9	8	7
ENSMUSG00000044083	Efcab8	-7.09811	0.0306015	3	6	7	0	1	1
ENSMUSG00000044162	Tnip3	-1.54665	6.1099e-13	610	733	594	411	437	441
ENSMUSG00000044609	Gm9294	2.01214	0.0329686	7	16	19	38	19	31
ENSMUSG00000044749	Abca6	4.24639	0.00026889	3	5	2	16	15	14
ENSMUSG00000044811	Cd300c2	2.50319	2.53742e-06	16	32	15	61	41	61
ENSMUSG00000045065	9930022D16Rik	-2.08749	0.0274742	20	20	19	8	6	15
ENSMUSG00000045763	Basp1	-1.65376	0	6032	5644	5080	3543	3328	3594
ENSMUSG00000046245	Pilra	1.65269	2.61282e-10	235	273	178	401	377	387
ENSMUSG00000046456	Tmem150b	3.63606	0.0100988	1	3	4	12	11	8
ENSMUSG00000047180	Neurl3	3.06598	5.10548e-72	188	261	213	693	616	787
ENSMUSG00000047443	Erfe	-1.98764	1.15527e-05	70	72	55	36	31	35
ENSMUSG00000047592	Nxpe5	5.12689	0.00313007	0	4	1	10	7	11
ENSMUSG00000047867	Gimap6	121.509	3.26454e-10	0	0	0	22	9	15
ENSMUSG00000047875	Gpr157	1.50061	0.00112249	72	77	73	125	106	113
ENSMUSG00000048120	Entpd1	2.97602	1.28165e-26	51	77	50	192	175	179
ENSMUSG00000048458	Inka2	1.73946	5.82603e-06	60	80	54	128	102	118
ENSMUSG00000049037	Clec4a1	1.81727	0.00861132	29	20	19	36	38	54
ENSMUSG00000049608	Gpr55	12.2877	0.00709027	1	0	0	3	5	9
ENSMUSG00000050538	B230217C12Rik	-2.07425	0.000155433	62	66	38	25	31	26
ENSMUSG00000051502	Ufsp1	-1.7376	0.0112319	90	57	57	44	44	33
ENSMUSG00000051682	Treml4	2.61473	0.000141029	16	13	9	24	37	42
ENSMUSG00000052270	Fpr2	2.07562	0.0111836	16	8	15	30	31	23
ENSMUSG00000052485	Tmem171	-1.58865	0.00169222	87	82	94	54	58	59
ENSMUSG00000054702	Ap1s3	-1.54695	0	887	1092	828	677	574	616
ENSMUSG00000054889	Dsp	2.28147	0.0480083	5	7	9	13	14	23
ENSMUSG00000055435	Maf	1.58027	4.13066e-30	1707	1806	1544	2860	2612	2769
ENSMUSG00000055560	Zfp459	1.50012	0.0315907	41	56	41	74	79	60
ENSMUSG00000055912	Tmem150a	2.44997	0.041423	8	4	4	17	12	12
ENSMUSG00000055994	Nod2	1.6829	3.37509e-08	113	114	98	192	190	182
ENSMUSG00000056234	Ncoa4	-2.41857	0	1062	1277	1095	524	439	502
ENSMUSG00000056476	Med12l	1.93088	5.24306e-06	50	35	48	88	83	95
ENSMUSG00000056592	Zfp658	2.0124	5.84944e-17	101	127	107	237	209	250
ENSMUSG00000056671	Prelid2	-1.52766	2.99792e-12	527	570	476	387	320	355
ENSMUSG00000057069	Ero1lb	-1.70256	9.63818e-13	401	470	328	249	227	248
ENSMUSG00000057706	Mex3b	2.09914	2.04896e-06	28	41	33	82	73	66
ENSMUSG00000057729	Prtn3	2.6024	0.000185505	6	17	10	26	32	31
ENSMUSG00000058159	T2	2.03025	0.0182822	19	12	7	31	21	28
ENSMUSG00000058809	Hspd1-ps3	-2.18065	0.00934744	1715	2913	1074	347	1016	1270
ENSMUSG00000059089	Fcgr4	2.10906	2.74254e-45	362	460	360	859	817	892
ENSMUSG00000059743	Fdps	1.82704	9.72695e-05	34	41	44	80	63	82
ENSMUSG00000059956	Serpinb12	4.62273	0.00297022	3	2	1	10	8	12
ENSMUSG00000060176	Kif27	-1.50986	0.0480083	44	56	51	35	36	32
ENSMUSG00000060600	Eno3	1.84215	4.92952e-23	766	1080	904	1820	1560	1847
ENSMUSG00000060791	Gmfg	1.59149	2.18022e-05	97	86	91	153	134	164
ENSMUSG00000061578	Ksr2	2.42892	2.03986e-09	32	40	27	92	84	72
ENSMUSG00000061728	Btnl7-ps	2.84644	0.025008	3	5	5	16	6	17
ENSMUSG00000062458	Gm8623	2.77867	0.00971	5	10	4	10	18	27
ENSMUSG00000062585	Cnr2	1.69531	0.000192905	43	71	53	108	87	97
ENSMUSG00000062619	2310039H08Rik	-1.53473	0.0036398	90	111	99	65	51	86
ENSMUSG00000063556	Gm10132	1.95372	0.00808607	14	20	17	42	35	26
ENSMUSG00000063611	Gm10134	2.75251	0.00995424	5	9	2	16	16	14
ENSMUSG00000063851	Rnf183	-1.543	0.000154109	142	147	111	83	87	97
ENSMUSG00000064147	Rab44	3.22575	1.24655e-06	21	35	10	51	73	94
ENSMUSG00000064354	mt-Co2	1.65622	5.7711e-05	508	481	397	1006	755	600
ENSMUSG00000064357	mt-Atp6	1.91982	0.000139829	393	603	353	1168	882	582
ENSMUSG00000064358	mt-Co3	4.45427	4.69317e-15	191	187	177	1151	929	457
ENSMUSG00000064373	Selenop	2.85002	4.51205e-107	399	392	369	1136	1092	1186
ENSMUSG00000066682	Pilrb2	3.36632	4.9926e-10	17	23	9	59	42	70
ENSMUSG00000066684	Pilrb1	3.33865	5.19343e-20	29	28	35	101	105	112
ENSMUSG00000066800	Rnasel	1.96544	1.4135e-27	227	265	207	493	447	476
ENSMUSG00000067344	Rps25-ps1	1.85454	0.00274507	17	30	25	53	42	43
ENSMUSG00000068604	Gm8225	17.606	3.21302e-05	0	3	0	1	1	60
ENSMUSG00000069607	Cd300ld3	3.70892	0.0299938	2	2	2	9	6	9
ENSMUSG00000069609	Cd300ld4	7.03426	0.0469162	1	0	1	10	1	6
ENSMUSG00000070873	Lilra5	1.84674	0.000293555	25	42	29	60	58	65
ENSMUSG00000072789	Gm10420	-4.17599	0.00291798	736	70	63	52	111	49
ENSMUSG00000073535	Gm5532	1.76374	0.00103972	28	40	34	65	51	70
ENSMUSG00000073591	Pcdhb22	3.04106	0.0424979	7	2	0	9	9	11
ENSMUSG00000073795	Spef1l	-2.35557	0.000795131	24	32	29	11	13	13
ENSMUSG00000074412	Gm10689	12.304	0.00483757	0	1	0	6	4	7
ENSMUSG00000074783	AU019990	2.4033	0.0120192	6	9	7	16	22	17
ENSMUSG00000075528	Aarsd1	2.63627	0.0411782	5	3	5	12	11	13
ENSMUSG00000076281	Gm24270	1.59163	0.00329037	377	611	599	651	903	1057
ENSMUSG00000078956	Gm14221	1.85461	7.5744e-07	78	58	53	126	117	119
ENSMUSG00000078957	1700060C20Rik	1.96901	0.00629884	10	21	21	40	33	33
ENSMUSG00000079017	Ifi27l2a	2.60302	6.29418e-05	10	14	13	35	29	36
ENSMUSG00000079243	Xirp1	2.74366	0.0114382	6	6	4	13	11	22
ENSMUSG00000079293	Clec7a	1.99982	8.23806e-26	275	255	229	524	468	577
ENSMUSG00000079419	Ms4a6c	3.46968	1.13783e-51	63	100	67	271	270	281
ENSMUSG00000080832	M6pr-ps	2.47718	0.0279747	3	6	8	15	16	13
ENSMUSG00000081792	Anp32b-ps1	-1.58879	6.21233e-05	165	158	135	83	106	108
ENSMUSG00000081975	Gm12482	-21.3989	0.000938445	1	0	26	0	1	0
ENSMUSG00000082693	Gm15190	3.14159	0.0256214	5	2	2	11	8	11
ENSMUSG00000083328	Gm11826	3.86368	0.00969892	3	1	3	10	10	9
ENSMUSG00000083396	Gm15542	-1.54905	0.0414305	365	211	178	163	157	183
ENSMUSG00000085401	Slc39a1-ps	1.67553	0.0311396	20	28	23	52	33	38
ENSMUSG00000086158	Ccpg1os	-1.99744	0.0290463	27	21	20	11	7	17
ENSMUSG00000086564	Cd101	3.70579	9.14843e-07	6	8	10	34	22	37
ENSMUSG00000086914	Gm16124	2.69707	0.0123961	2	7	8	22	12	14
ENSMUSG00000087187	Gm13431	2.32391	0.00613603	10	10	9	19	25	26
ENSMUSG00000087277	2010013B24Rik	2.0941	0.00332355	13	19	10	36	28	27
ENSMUSG00000090173	Fbxw10	3.86142	0.0227748	4	0	2	9	9	7
ENSMUSG00000091952	Gm17709	-1.99437	2.37026e-11	161	202	143	79	82	100
ENSMUSG00000095845	Gm5741	5.60875	0.0288685	1	2	0	7	9	3
ENSMUSG00000096001	2610528A11Rik	1.64588	1.63697e-08	115	133	110	216	185	207
ENSMUSG00000096140	Ankrd66	4.39619	0.0146923	1	1	3	9	6	9
ENSMUSG00000096960	A230028O05Rik	-1.58892	0.00567758	67	83	60	38	46	52
ENSMUSG00000097303	3110083C13Rik	-1.75264	0.000313326	84	81	63	56	37	41
ENSMUSG00000097585	E230029C05Rik	1.67622	0.000781792	37	58	49	75	85	89
ENSMUSG00000097750	Gm4673	-2.36963	0.0407883	17	21	11	8	11	2
ENSMUSG00000097993	Ptprv	1.54252	0.000546109	113	102	82	186	135	152
ENSMUSG00000098274	Rpl24	1.87931	0.0473179	11	15	14	29	18	31
ENSMUSG00000099757	BE692007	5.84219	0.000886494	1	0	4	7	14	11
ENSMUSG00000100750	Gm29084	6.2975	0.0420652	0	1	1	4	6	5
ENSMUSG00000101304	Plet1os	-2.04827	0.0486963	26	17	13	7	10	11
ENSMUSG00000101389	Ms4a4a	176.891	1.60886e-16	0	0	0	19	21	27
ENSMUSG00000101462	Gm3052	1.80698	0.0369769	14	25	13	43	26	28
ENSMUSG00000101795	Gm5835	1.55673	0.00558328	55	64	39	77	92	84
ENSMUSG00000103558	Gm38220	-2.64308	0.00353904	18	21	18	9	8	5
ENSMUSG00000105241	Gm43542	-5.023	0.0282212	3	10	8	1	2	1
ENSMUSG00000105572	Gm43300	1.95372	0.0227485	12	15	13	35	22	24
ENSMUSG00000106025	Gm42940	3.11881	0.0177674	5	2	3	8	11	14
ENSMUSG00000106239	Gm9260	-2.00038	0.00303762	29	40	38	15	19	21
ENSMUSG00000106734	Gm20559	1.77429	0.0338175	19	14	23	38	32	33
ENSMUSG00000107029	Gm43123	-33.4962	0.0114677	3	5	4	0	0	0
ENSMUSG00000107092	Gm7993	-1.91236	0	4019	3378	3003	1851	1736	2036
ENSMUSG00000107352	Gm43660	-2.31998	0.0239651	21	18	11	8	6	8
ENSMUSG00000107879	9330102E08Rik	-1.55505	0.013253	57	80	55	45	40	42
ENSMUSG00000110235	Gm5086	2.27635	1.14098e-06	30	25	29	79	59	60
ENSMUSG00000111094	Gm34425	-1.9166	0.000928336	41	50	45	22	26	25
ENSMUSG00000111897	Gm19810	1.56521	0.0022233	70	108	99	151	120	178
ENSMUSG00000112023	Lilr4b	-1.64605	0	2851	3499	2547	2066	1773	1706
ENSMUSG00000112095	A130077B15Rik	2.92694	0.00585843	2	8	5	18	13	15
ENSMUSG00000112690	Gm2446	-14.3929	7.14644e-05	60	0	0	2	0	2
ENSMUSG00000112716	4930471E19Rik	-1.76503	0.0435846	51	28	39	22	28	19
ENSMUSG00000113831	Gm49602	2.60146	0.0367489	4	8	2	11	17	10
ENSMUSG00000117379	Gm50022	1.76246	0.000436762	43	39	29	69	64	69
ENSMUSG00000117916	9630028I04Rik	2.71863	0.00308893	8	5	11	16	29	23
ENSMUSG00000118220	Gm6192	10.6151	3.6528e-06	4	5	10	72	132	4

## Sheet: Group_1-2(unfiltered, TPM)
Raw Counts and Normalized Transcripts per Million (TPM) Values of Each Gene Transcript by RNA-Seq of J774 Cells Treated by Control or NCOA4 siRNA.
			Raw Counts (n = 3 per group)						Expression Values in TPM (n = 3 per group)
			Control siRNA			NCOA4 siRNA			Control siRNA			NCOA4 siRNA
Feature ID	Gene Symbol	Length	Replicate_1	Replicate_2	Replicate_3	Replicate_1	Replicate_2	Replicate_3	Replicate_1	Replicate_2	Replicate_3	Replicate_1	Replicate_2	Replicate_3
ENSMUSG00000000001	Gnai3	3262	3157	4170	3357	4035	3437	3916	168.538	210.922	197.395	212.981	193.394	198.937
ENSMUSG00000000003	Pbsn	902	0	0	0	0	0	0	0	0	0	0	0	0
ENSMUSG00000000028	Cdc45	3506	674	710	556	580	612	635	33.4776	33.413	30.4181	28.4838	32.0396	30.0136
ENSMUSG00000000031	H19	2460	0	0	0	0	0	0	0	0	0	0	0	0
ENSMUSG00000000037	Scml2	6397	0	0	0	0	0	0	0	0	0	0	0	0
ENSMUSG00000000049	Apoh	1594	0	0	0	0	0	0	0	0	0	0	0	0
ENSMUSG00000000056	Narf	4806	249	276	198	300	253	318	9.0224	9.47533	7.90226	10.7478	9.6624	10.9648
ENSMUSG00000000058	Cav2	3335	525	855	625	745	725	799	27.4138	42.2999	35.9463	38.463	39.9016	39.7015
ENSMUSG00000000078	Klf6	4391	1728	1918	1552	1555	1478	1586	68.5309	72.0699	67.795	60.9746	61.7816	59.8544
ENSMUSG00000000085	Scmh1	7731	573	605	439	551	535	632	12.907	12.9119	10.8918	12.2715	12.7018	13.5468
ENSMUSG00000000088	Cox5a	2101	1085	1695	1520	1600	1537	1672	89.9311	133.111	138.767	131.122	134.275	131.876
ENSMUSG00000000093	Tbx2	3626	2	1	1	6	2	2	0.0960525	0.0455031	0.0528983	0.284909	0.10124	0.0914026
ENSMUSG00000000094	Tbx4	3401	0	0	0	0	0	0	0	0	0	0	0	0
ENSMUSG00000000103	Zfy2	3107	0	0	0	0	0	0	0	0	0	0	0	0
ENSMUSG00000000120	Ngfr	3446	0	0	0	0	0	0	0	0	0	0	0	0
ENSMUSG00000000125	Wnt3	3076	0	0	1	0	0	1	0	0	0.0623567	0	0	0.0538729
ENSMUSG00000000126	Wnt9a	3329	0	0	0	0	0	0	0	0	0	0	0	0
ENSMUSG00000000127	Fer	4680	519	525	411	516	471	559	19.312	18.509	16.8448	18.9839	18.4724	19.7935
ENSMUSG00000000131	Xpo6	16920	2031	2028	1635	1835	1656	1858	20.9034	19.7759	18.5348	18.6732	17.9642	18.1971
ENSMUSG00000000134	Tfe3	9261	1629	1668	1498	1795	1636	1871	30.6316	29.7171	31.0258	33.3725	32.4245	33.479
ENSMUSG00000000142	Axin2	5506	33	28	24	13	12	18	1.04372	0.839056	0.836074	0.406527	0.40003	0.541742
ENSMUSG00000000148	Brat1	6179	391	405	391	404	404	462	11.0196	10.8145	12.1375	11.2576	12.0008	12.3903
ENSMUSG00000000149	Gna12	3416	1744	2034	1684	2232	2133	2340	88.9068	98.2431	94.557	112.502	114.61	113.515
ENSMUSG00000000154	Slc22a18	1699	2	6	5	14	12	11	0.204995	0.582676	0.564477	1.41879	1.29639	1.07289
ENSMUSG00000000157	Itgb2l	4324	0	0	0	0	0	0	0	0	0	0	0	0
ENSMUSG00000000159	Igsf5	2523	0	0	0	0	0	0	0	0	0	0	0	0
ENSMUSG00000000167	Pih1d2	2813	23	24	11	17	19	19	1.42385	1.4077	0.750054	1.04055	1.23974	1.11928
ENSMUSG00000000168	Dlat	4886	1663	1788	1521	1649	1495	1694	59.2714	60.3786	59.7098	58.1098	56.1611	57.4535
ENSMUSG00000000171	Sdhd	1231	2535	3328	2861	3028	2892	3292	358.613	446.061	445.789	423.526	431.209	443.158
ENSMUSG00000000182	Fgf23	1814	0	0	0	0	0	0	0	0	0	0	0	0
ENSMUSG00000000183	Fgf6	4657	0	0	0	0	0	0	0	0	0	0	0	0
ENSMUSG00000000184	Ccnd2	9409	4276	4611	3790	4922	4433	5129	79.1408	80.8575	77.2619	90.07	86.4773	90.3328
ENSMUSG00000000194	Gpr107	12766	704	909	766	941	859	1014	9.60338	11.7484	11.5092	12.6916	12.3506	13.1625
ENSMUSG00000000197	Nalcn	14715	0	0	0	0	0	0	0	0	0	0	0	0
ENSMUSG00000000202	Btbd17	3187	2	9	4	10	6	8	0.109283	0.465939	0.24074	0.540257	0.345555	0.415972
ENSMUSG00000000204	Slfn4	3964	1197	1628	1167	1548	1373	1507	52.5856	67.7625	56.4686	67.2387	63.5748	62.9993
ENSMUSG00000000214	Th	2364	0	0	0	0	0	0	0	0	0	0	0	0
ENSMUSG00000000215	Ins2	1312	0	0	0	0	0	0	0	0	0	0	0	0
ENSMUSG00000000216	Scnn1g	2991	0	0	0	0	0	0	0	0	0	0	0	0
ENSMUSG00000000223	Drp2	8553	57	59	46	53	36	58	1.16055	1.13816	1.03159	1.06694	0.77256	1.12374
ENSMUSG00000000244	Tspan32	6234	0	4	0	0	1	0	0	0.105867	0	0	0.0294429	0
ENSMUSG00000000247	Lhx2	4393	34	12	29	13	20	11	1.3478	0.450701	1.26621	0.509524	0.835635	0.414943
ENSMUSG00000000248	Clec2g	2847	0	0	0	0	0	0	0	0	0	0	0	0
ENSMUSG00000000253	Gmpr	2323	361	431	379	423	422	430	27.0623	30.6124	31.2939	31.3526	33.3435	30.6744
ENSMUSG00000000263	Glra1	2414	0	0	0	0	0	0	0	0	0	0	0	0
ENSMUSG00000000266	Mid2	8114	0	0	0	0	0	0	0	0	0	0	0	0
ENSMUSG00000000275	Trim25	5754	4187	5267	4350	4525	3961	4426	126.718	151.03	145.007	135.404	126.352	127.467
ENSMUSG00000000276	Dgke	8387	248	259	230	275	240	261	5.14934	5.09521	5.26006	5.64558	5.25234	5.15692
ENSMUSG00000000278	Scpep1	2097	2948	3491	2930	3204	2943	3335	244.814	274.676	268.002	263.073	257.596	263.544
ENSMUSG00000000282	Mnt	4627	1032	936	834	904	835	961	38.8407	33.3768	34.5729	33.6396	33.1234	34.4176
ENSMUSG00000000290	Itgb2	3052	3913	4082	3439	3948	3784	4128	223.271	220.677	216.131	222.728	227.57	224.136
ENSMUSG00000000295	Hddc2	3508	249	288	255	253	257	270	12.3608	13.5457	13.9428	12.4178	13.4469	12.7544
ENSMUSG00000000296	Tpd52l1	1323	0	0	0	0	0	0	0	0	0	0	0	0
ENSMUSG00000000301	Pemt	2104	65	71	64	76	80	94	5.3799	5.56777	5.8345	6.21942	6.97899	7.40353
ENSMUSG00000000303	Cdh1	4574	0	0	0	0	0	0	0	0	0	0	0	0
ENSMUSG00000000305	Cdh4	7257	0	0	0	0	0	0	0	0	0	0	0	0
ENSMUSG00000000308	Ckmt1	2496	0	0	0	0	0	0	0	0	0	0	0	0
ENSMUSG00000000317	Bcl6b	3719	0	0	1	0	0	0	0	0	0.0515755	0	0	0
ENSMUSG00000000318	Clec10a	2899	409	552	494	407	429	477	24.5687	31.4166	32.685	24.1729	27.1617	27.2663
ENSMUSG00000000320	Alox12	4085	1	0	0	1	0	1	0.0426299	0	0	0.0421493	0	0.0405662
ENSMUSG00000000325	Arvcf	6715	124	113	114	82	80	117	3.21575	2.77652	3.25633	2.10257	2.18671	2.88733
ENSMUSG00000000326	Comt	2532	1139	1081	928	1214	1324	1400	78.3369	70.4419	70.2998	82.5538	95.9781	91.6264
ENSMUSG00000000339	Rtca	1880	412	492	385	469	416	471	38.1633	43.1794	39.2801	42.9534	40.6147	41.5164
ENSMUSG00000000340	Dbt	3348	326	396	303	334	342	347	16.9566	19.5155	17.3591	17.1768	18.7495	17.1751
ENSMUSG00000000346	Dazap2	2900	5573	6185	5157	5430	4980	5424	334.655	351.893	341.09	322.392	315.195	309.94
ENSMUSG00000000355	Mcts1	1571	327	429	333	453	441	432	36.2475	45.0557	40.6572	49.6483	51.5241	45.5684
ENSMUSG00000000359	Rem1	2156	0	0	0	0	0	0	0	0	0	0	0	0
ENSMUSG00000000365	Rnf17	6241	0	0	0	0	0	0	0	0	0	0	0	0
ENSMUSG00000000374	Trappc10	8128	973	1213	1064	1158	1091	1126	20.8466	24.6233	25.1089	24.5305	24.6371	22.9568
ENSMUSG00000000378	Ccm2	3666	885	1043	927	874	911	979	42.0395	46.9419	48.5017	41.0489	45.6115	44.2534
ENSMUSG00000000381	Wap	1008	0	0	0	0	0	0	0	0	0	0	0	0
ENSMUSG00000000384	Tbrg4	3696	2096	2195	1949	2203	2114	2293	98.7565	97.9877	101.146	102.628	104.984	102.808
ENSMUSG00000000385	Tmprss2	7302	0	0	0	0	0	0	0	0	0	0	0	0
ENSMUSG00000000386	Mx1	3785	3	7	1	1	4	2	0.138026	0.305141	0.0506762	0.04549	0.193973	0.087563
ENSMUSG00000000392	Fap	5662	2	3	0	0	0	1	0.0615129	0.0874219	0	0	0	0.0292676
ENSMUSG00000000394	Gcg	1494	0	0	0	0	0	0	0	0	0	0	0	0
ENSMUSG00000000399	Ndufa9	2101	2204	2738	2527	2518	2464	2635	182.68	215.019	230.701	206.354	215.26	207.831
ENSMUSG00000000402	Egfl6	2704	0	0	0	0	0	0	0	0	0	0	0	0
ENSMUSG00000000409	Lck	2929	83	88	80	93	78	85	4.93475	4.95715	5.2389	5.46696	4.88791	4.80901
ENSMUSG00000000411	Tssk3	1280	0	0	0	1	0	0	0	0	0	0.134515	0	0
ENSMUSG00000000416	Cttnbp2	8829	0	0	0	0	0	0	0	0	0	0	0	0
ENSMUSG00000000420	Galnt1	5519	1256	1391	1196	1370	1188	1295	39.6311	41.5849	41.5662	42.7408	39.5097	38.8835
ENSMUSG00000000435	Myf5	2083	0	0	0	0	0	0	0	0	0	0	0	0
ENSMUSG00000000439	Mkrn2	7005	610	716	618	667	561	634	15.1645	16.8645	16.9219	16.3946	14.6995	14.9981
ENSMUSG00000000440	Pparg	2953	30	15	12	7	15	11	1.76915	0.838102	0.779449	0.408147	0.932343	0.617285
ENSMUSG00000000441	Raf1	6845	2571	2880	2437	2922	2527	3049	65.4086	69.4205	68.2891	73.5003	67.761	73.8143
ENSMUSG00000000486	Septin1	2763	11	10	8	11	8	15	0.693295	0.597156	0.555365	0.685479	0.531444	0.899636
ENSMUSG00000000489	Pdgfb	4161	481	521	487	330	290	304	20.1305	20.659	22.4492	13.6552	12.7923	12.1069
ENSMUSG00000000530	Acvrl1	4265	586	646	570	569	511	539	23.9268	24.9909	25.6345	22.9708	21.9912	20.9424
ENSMUSG00000000531	Grasp	2033	206	196	150	137	117	160	17.6456	15.907	14.1522	11.6029	10.5632	13.0418
ENSMUSG00000000532	Acvr1b	4418	397	480	383	415	418	422	15.6484	17.926	16.6281	16.1735	17.366	15.8286
ENSMUSG00000000538	Tom1l2	8764	580	626	538	617	593	635	11.5248	11.7853	11.7747	12.1217	12.4194	12.0068
ENSMUSG00000000544	Gpa33	2742	0	0	0	0	2	0	0	0	0	0	0.133878	0
ENSMUSG00000000552	Zfp385a	2515	2635	2215	2078	2731	2600	2982	182.452	145.313	158.481	186.967	189.751	196.484
ENSMUSG00000000555	Itga5	4933	1419	1564	1379	1458	1322	1444	50.0931	52.3112	53.6195	50.8896	49.189	48.5079
ENSMUSG00000000560	Gabra2	7640	0	0	0	0	0	0	0	0	0	0	0	0
ENSMUSG00000000561	Wdr77	4841	1010	1195	1050	1173	1075	1215	36.3323	40.7288	41.6029	41.7201	40.7588	41.5908
ENSMUSG00000000562	Adora3	3729	18	18	20	15	16	23	0.840594	0.796433	1.02874	0.692598	0.787545	1.0221
ENSMUSG00000000563	Atp5pb	4105	6852	7420	6463	7330	6480	7538	290.677	298.236	301.989	307.449	289.741	304.298
ENSMUSG00000000567	Sox9	4135	0	0	0	0	0	0	0	0	0	0	0	0
ENSMUSG00000000568	Hnrnpd	7354	4028	4159	3449	3521	3511	3714	95.3833	93.3113	89.9579	82.4375	87.6305	83.6902
ENSMUSG00000000579	Dynlt1c	3777	66	77	67	114	85	94	3.04301	3.36366	3.40249	5.19685	4.13067	4.12418
ENSMUSG00000000581	C1d	3995	396	541	413	540	465	523	17.2617	22.3434	19.8291	23.2734	21.3641	21.6941
ENSMUSG00000000594	Gm2a	4127	2563	2426	2144	2804	2478	2875	108.149	96.9896	99.646	116.984	110.208	115.441
ENSMUSG00000000600	Krit1	21853	504	537	444	582	540	550	4.0163	4.05445	3.8971	4.58558	4.53556	4.17069
ENSMUSG00000000605	Clcn4	8575	666	762	648	825	773	830	13.5253	14.6619	14.4947	16.5654	16.546	16.0399
ENSMUSG00000000606	Vmn2r88	4597	0	0	0	0	0	0	0	0	0	0	0	0
ENSMUSG00000000617	Grm6	5421	0	0	0	0	0	0	0	0	0	0	0	0
ENSMUSG00000000627	Sema4f	5290	0	0	0	0	0	0	0	0	0	0	0	0
ENSMUSG00000000628	Hk2	5969	3518	4163	3656	3479	3323	3529	102.636	115.073	117.483	100.354	102.183	97.973
ENSMUSG00000000631	Myo18a	16037	1369	1512	1282	1385	1258	1498	14.8657	15.556	15.3333	14.8699	14.3981	15.4791
ENSMUSG00000000632	Sez6	5779	0	0	0	0	0	0	0	0	0	0	0	0
ENSMUSG00000000673	Haao	4681	7	3	5	3	5	6	0.260415	0.105743	0.204881	0.110348	0.196056	0.212407
ENSMUSG00000000682	Cd52	1187	128	136	104	150	150	184	18.7787	18.9041	16.8055	21.7582	23.1947	25.6876
ENSMUSG00000000686	Abhd15	3035	40	57	54	56	65	72	2.29513	3.09874	3.41275	3.17696	3.931	3.93125
ENSMUSG00000000690	Hoxb6	1964	77	70	61	77	99	83	6.8274	5.88065	5.95742	6.75043	9.25213	7.00314
ENSMUSG00000000693	Loxl3	4603	679	681	641	836	852	951	25.6883	24.4104	26.7108	31.2714	33.974	34.237
ENSMUSG00000000701	Tcl1b5	1055	0	0	0	0	0	0	0	0	0	0	0	0
ENSMUSG00000000706	Btn1a1	4119	0	0	0	1	0	1	0	0	0	0.0418014	0	0.0402314
ENSMUSG00000000708	Kat2b	4867	710	834	705	1002	919	1050	25.4041	28.2731	27.7842	35.4477	34.6579	35.7507
ENSMUSG00000000711	Rab5b	4201	1128	1190	931	1345	1091	1251	46.7587	46.7373	42.5076	55.1254	47.6673	49.347
ENSMUSG00000000724	Cryba1	1594	0	0	0	0	0	0	0	0	0	0	0	0
ENSMUSG00000000730	Dnmt3l	2988	223	241	266	232	258	263	12.9966	13.3078	17.0754	13.3687	15.8485	14.5858
ENSMUSG00000000731	Aire	3825	1	4	2	2	6	2	0.0455276	0.172543	0.100292	0.0900287	0.287917	0.0866473
ENSMUSG00000000732	Icosl	4620	248	274	252	289	257	279	9.34794	9.78538	10.4623	10.7706	10.2103	10.0073
ENSMUSG00000000738	Spg7	4518	417	506	410	491	475	526	16.073	18.4788	17.4063	18.7119	19.2973	19.2928
ENSMUSG00000000739	Sult5a1	4419	0	0	1	0	0	0	0	0	0.0434056	0	0	0
ENSMUSG00000000740	Rpl13	2595	14713	16089	15375	17213	16025	18565	987.348	1022.96	1136.44	1142.09	1133.47	1185.53
ENSMUSG00000000743	Chmp1a	3272	796	1046	874	1033	973	1113	42.3649	52.7457	51.2351	54.3587	54.5818	56.3687
ENSMUSG00000000751	Rpa1	5578	2590	3143	2575	2855	2674	3072	80.8589	92.9683	88.5459	88.1272	87.9895	91.2639
ENSMUSG00000000753	Serpinf1	2359	622	703	528	753	645	795	45.9165	49.1696	42.9315	54.9603	50.1857	55.8465
ENSMUSG00000000759	Tubgcp3	8568	853	879	644	851	800	880	17.3371	16.9269	14.417	17.1014	17.1379	17.02
ENSMUSG00000000766	Oprm1	8037	0	0	0	0	0	0	0	0	0	0	0	0
ENSMUSG00000000776	Polr3d	2854	430	419	352	406	372	438	26.2374	24.2231	23.6569	24.4937	23.9242	25.4318
ENSMUSG00000000782	Tcf7	3019	0	0	0	0	0	0	0	0	0	0	0	0
ENSMUSG00000000787	Ddx3x	5277	9060	10126	7937	9666	8300	9456	298.984	316.606	288.495	315.386	288.695	296.946
ENSMUSG00000000791	Il12rb1	4105	95	108	91	104	77	95	4.03011	4.3409	4.25205	4.36217	3.44291	3.83501
ENSMUSG00000000792	Slc5a5	2928	7	7	7	12	7	9	0.416326	0.394454	0.45856	0.705655	0.438808	0.509364
ENSMUSG00000000794	Kcnn3	10451	0	0	0	1	2	0	0	0	0	0.016475	0.0351253	0
ENSMUSG00000000804	Usp32	7680	580	691	544	732	596	637	13.1514	14.8452	13.5865	16.4109	14.244	13.7447
ENSMUSG00000000805	Car4	1966	0	0	0	0	0	0	0	0	0	0	0	0
ENSMUSG00000000811	Txnrd3	2836	320	385	351	341	312	336	19.6494	22.3987	23.7394	20.7029	20.1928	19.6331
ENSMUSG00000000817	Fasl	1937	0	0	0	0	0	0	0	0	0	0	0	0
ENSMUSG00000000823	Zfp512b	6810	926	994	916	1093	918	1091	23.6794	24.0829	25.7999	27.6347	24.7425	26.5481
ENSMUSG00000000826	Dnajc5	6953	3009	3659	3057	3759	3438	3777	75.3627	86.8279	84.3321	93.0856	90.7573	90.0184
ENSMUSG00000000827	Tpd52l2	4982	1442	1749	1435	1613	1497	1760	50.4043	57.9235	55.2482	55.7459	55.1526	58.5417
ENSMUSG00000000838	Fmr1	8966	1140	1422	1121	1303	1193	1326	22.1418	26.168	23.9815	25.0223	24.4225	24.5076
ENSMUSG00000000861	Bcl11a	13175	0	0	0	0	0	0	0	0	0	0	0	0
ENSMUSG00000000869	Il4	1227	0	0	0	0	0	0	0	0	0	0	0	0
ENSMUSG00000000876	Pxmp4	3114	407	403	357	453	460	481	22.7605	21.3528	21.9897	25.0474	27.1136	25.5966
ENSMUSG00000000881	Dlg3	5844	159	161	127	122	112	124	4.73798	4.54553	4.16834	3.59445	3.51768	3.51615
ENSMUSG00000000884	Gnb1l	4219	109	108	101	99	114	121	4.49908	4.2236	4.59178	4.04025	4.95956	4.75261
ENSMUSG00000000889	Dbh	2692	0	0	0	0	0	0	0	0	0	0	0	0
ENSMUSG00000000901	Mmp11	2778	37	44	45	23	31	29	2.3194	2.6133	3.10706	1.42553	2.04822	1.7299
ENSMUSG00000000902	Smarcb1	7930	851	955	818	888	821	956	18.688	19.8701	19.7856	19.2807	19.0028	19.9775
ENSMUSG00000000903	Vpreb3	859	0	0	0	0	0	0	0	0	0	0	0	0
ENSMUSG00000000915	Hip1r	7369	79	69	51	68	56	53	1.86692	1.54493	1.32749	1.58885	1.39485	1.19186
ENSMUSG00000000916	Nsun5	4317	711	772	725	701	741	803	28.681	29.5056	32.2126	27.9588	31.5053	30.8241
ENSMUSG00000000934	Top1mt	2043	818	801	698	669	646	845	69.7254	64.6894	65.5325	56.3819	58.038	68.5401
ENSMUSG00000000938	Hoxa10	3270	0	0	0	0	0	0	0	0	0	0	0	0
ENSMUSG00000000942	Hoxa4	1594	98	98	72	113	110	123	10.7064	10.1439	8.66391	12.206	12.6664	12.7871
ENSMUSG00000000948	Gm38393	5216	0	0	0	0	0	0	0	0	0	0	0	0
ENSMUSG00000000957	Mmp14	5960	0	2	0	1	1	0	0	0.0553672	0	0.0288892	0.0307965	0
ENSMUSG00000000958	Slc7a7	3315	579	645	521	778	788	859	30.416	32.103	30.1456	40.409	43.6306	42.9404
ENSMUSG00000000959	Oxa1l	4457	2176	2236	2043	2406	2247	2462	85.0203	82.7748	87.9216	92.947	92.5355	91.5381
ENSMUSG00000000976	Heatr6	6419	952	1051	817	934	827	978	25.8271	27.015	24.4132	25.0531	23.6476	25.2481
ENSMUSG00000000982	Ccl3	766	6644	5931	5014	3197	3086	2936	1510.45	1277.52	1255.52	718.615	739.461	635.161
ENSMUSG00000000983	Wfdc18	1220	1	0	1	1	2	0	0.14274	0	0.157221	0.141131	0.300897	0
ENSMUSG00000001014	Icam4	1110	30	31	33	29	24	32	4.70657	4.60795	5.70244	4.49839	3.96859	4.77731
ENSMUSG00000001016	Ilf2	8580	2305	2352	1933	1958	1832	1906	46.7832	45.2292	43.213	39.2923	39.191	36.8122
ENSMUSG00000001017	Chtop	3637	2160	2723	2271	2648	2418	2759	103.423	123.53	119.769	125.359	122.028	125.709
ENSMUSG00000001018	Snapin	2290	544	595	469	592	507	573	41.3685	42.8697	39.2832	44.5111	40.6369	41.4644
ENSMUSG00000001020	S100a4	584	119	106	71	141	113	113	35.4846	29.9476	23.3193	41.5708	35.5151	32.0643
ENSMUSG00000001021	S100a3	2670	1	3	1	2	2	1	0.0652222	0.185387	0.0718387	0.128974	0.137489	0.0620648
ENSMUSG00000001023	S100a5	432	1	0	0	0	1	1	0.403109	0	0	0	0.424878	0.383595
ENSMUSG00000001025	S100a6	1367	2096	2858	2398	1887	1742	1969	267.011	344.955	336.473	237.676	233.899	238.69
ENSMUSG00000001027	Scn4a	7041	0	1	1	2	4	2	0	0.0234334	0.0272418	0.0489078	0.104273	0.0470709
ENSMUSG00000001029	Icam2	1904	249	222	192	181	174	213	22.774	19.2378	19.3421	16.3679	16.7738	18.5383
ENSMUSG00000001034	Mapk7	4394	647	523	524	699	600	656	25.6419	19.6386	22.8739	27.3905	25.0634	24.74
ENSMUSG00000001036	Epn2	5228	5	10	7	26	12	19	0.166549	0.315597	0.256822	0.856288	0.421302	0.602247
ENSMUSG00000001039	B9d1	1593	34	43	36	48	25	52	3.7168	4.45371	4.33467	5.18809	2.88053	5.40934
ENSMUSG00000001052	Sec24b	6020	1876	1805	1394	1501	1497	1620	54.2679	49.4709	44.4156	42.9305	45.6429	44.5938
ENSMUSG00000001053	N4bp3	2728	1	3	1	7	2	5	0.0638355	0.181445	0.0703113	0.44181	0.134565	0.303726
ENSMUSG00000001054	Rmnd5b	2161	204	199	214	340	295	360	16.4392	15.1938	18.9945	27.0898	25.0562	27.606
ENSMUSG00000001056	Nhp2	1146	3142	3237	2978	3157	2961	3563	477.45	466.044	498.436	474.321	474.244	515.214
ENSMUSG00000001062	Vps9d1	5153	351	369	364	423	415	450	11.8619	11.815	13.5491	14.1339	14.7821	14.4713
ENSMUSG00000001065	Zfp276	5530	391	436	353	454	411	527	12.3128	13.0086	12.2439	14.1356	13.6416	15.7922
ENSMUSG00000001076	C1ql4	1474	0	0	0	2	0	1	0	0	0	0.233623	0	0.112424
ENSMUSG00000001082	Mfsd10	2894	1279	1296	1212	1494	1322	1447	76.9624	73.8883	80.3293	88.8862	83.8457	82.8565
ENSMUSG00000001089	Luzp1	8112	1618	1773	1370	1713	1635	1723	34.7342	36.062	32.3938	36.359	36.9946	35.1977
ENSMUSG00000001095	Slc13a2	2412	2	4	2	0	3	2	0.144397	0.273622	0.159046	0	0.228293	0.137407
ENSMUSG00000001098	Kctd10	4039	993	1188	1042	1189	1059	1205	42.8136	48.5301	49.4839	50.6863	48.1249	49.439
ENSMUSG00000001100	Poldip2	3783	1315	1426	1265	1250	1294	1502	60.5335	62.1945	64.1392	56.8926	62.7836	65.7946
ENSMUSG00000001103	Sebox	1359	0	0	0	0	0	0	0	0	0	0	0	0
ENSMUSG00000001105	Ift20	1525	249	274	225	239	258	315	28.4339	29.6449	28.2997	26.9842	31.0526	34.2292
ENSMUSG00000001119	Col6a1	4380	1	2	0	0	0	0	0.0397587	0.0753399	0	0	0	0
ENSMUSG00000001120	Pcbp3	2933	621	610	495	520	499	500	36.8711	34.3152	32.3715	30.5263	31.2275	28.2497
ENSMUSG00000001123	Lgals9	2137	1023	995	879	1434	1354	1453	83.3638	76.8223	78.8958	115.539	116.295	112.672
ENSMUSG00000001127	Araf	6541	648	778	662	846	768	801	17.2519	19.6248	19.4126	22.2694	21.5509	20.2929
ENSMUSG00000001128	Cfp	1736	4929	5400	4831	5961	5513	6219	494.442	513.231	533.773	591.223	582.89	593.646
ENSMUSG00000001131	Timp1	888	2	3	0	1	2	2	0.392214	0.557413	0	0.193896	0.413395	0.373227
ENSMUSG00000001134	Uxt	1639	191	244	197	181	178	187	20.2937	24.5629	23.0546	19.0144	19.9338	18.9068
ENSMUSG00000001138	Cnnm3	6420	716	802	724	743	654	758	19.4216	20.6114	21.6308	19.9267	18.6978	19.5655
ENSMUSG00000001143	Lman2l	7359	562	658	526	688	595	641	13.2992	14.7529	13.71	16.0973	14.8404	14.4343
ENSMUSG00000001150	Mcm3ap	7197	956	1124	886	1064	943	1032	23.132	25.7682	23.613	25.455	24.0496	23.7621
ENSMUSG00000001151	Pcnt	12154	1154	1194	1025	1064	1031	1116	16.5346	16.2089	16.1761	15.0732	15.57	15.216
ENSMUSG00000001155	Ftcd	3192	0	0	0	0	0	0	0	0	0	0	0	0
ENSMUSG00000001156	Mxd1	7072	511	584	468	670	522	588	12.583	13.6251	12.6933	16.3123	13.548	13.7782
ENSMUSG00000001157	Gmcl1	6493	419	556	424	561	408	493	11.2376	14.1286	12.5254	14.8765	11.5335	12.5822
ENSMUSG00000001158	Snrnp27	1837	467	610	530	559	547	577	44.2705	54.7885	55.3396	52.3944	54.6545	52.0503
ENSMUSG00000001166	Oas1c	2405	61	59	66	68	91	83	4.41694	4.04768	5.26379	4.86829	6.94503	5.71899
ENSMUSG00000001168	Oas1h	1703	0	0	0	0	0	0	0	0	0	0	0	0
ENSMUSG00000001173	Ocrl	9486	413	475	335	579	534	574	7.58182	8.26189	6.77378	10.5094	10.3325	10.0273
ENSMUSG00000001175	Calm1	4706	12126	13505	11246	12248	11341	12362	448.716	473.491	458.37	448.121	442.331	435.305
ENSMUSG00000001211	Agpat3	7790	1071	1202	952	1297	1194	1378	23.9419	25.4587	23.4406	28.6672	28.1329	29.3135
ENSMUSG00000001225	Slc26a3	6369	0	0	0	0	0	0	0	0	0	0	0	0
ENSMUSG00000001227	Sema6b	3968	1264	1290	1110	1155	1085	1208	55.473	53.6398	53.6563	50.1179	50.1887	50.4489
ENSMUSG00000001228	Uhrf1	4259	8184	9331	7921	8675	8112	9084	334.63	361.484	356.732	350.707	349.598	353.448
ENSMUSG00000001229	Dpp9	7883	2205	2372	2240	2347	2242	2597	48.7106	49.6469	54.5037	51.263	52.2026	54.593
ENSMUSG00000001240	Ramp2	3301	0	0	0	0	0	0	0	0	0	0	0	0
ENSMUSG00000001247	Lsr	2172	921	1052	931	967	819	930	73.8425	79.9144	82.2166	76.6565	69.2105	70.9544
ENSMUSG00000001248	Gramd1a	5239	1499	1453	1321	1661	1440	1666	49.8264	45.76	48.3642	54.5888	50.4501	52.6967
ENSMUSG00000001249	Hpn	4101	4	8	13	5	6	11	0.169854	0.321862	0.608027	0.209924	0.26854	0.444487
ENSMUSG00000001260	Gabrg1	7869	0	0	0	0	0	0	0	0	0	0	0	0
ENSMUSG00000001270	Ckb	2895	2624	2657	2699	2913	2724	3086	157.842	151.43	178.823	173.25	172.706	176.646
ENSMUSG00000001280	Sp1	8262	2361	2624	2120	2637	2553	2658	49.7642	52.402	49.2176	54.955	56.7171	53.3122
ENSMUSG00000001281	Itgb7	2770	397	452	416	275	270	333	24.9584	26.9233	28.806	17.0937	17.8909	19.9214
ENSMUSG00000001285	Myg1	2823	967	1078	945	1031	933	1028	59.6516	63.0053	64.2082	62.8825	60.6623	60.3446
ENSMUSG00000001288	Rarg	4261	530	449	437	456	485	515	21.6606	17.3862	19.6716	18.4262	20.8919	20.0287
ENSMUSG00000001289	Pfdn5	1394	1915	1917	1676	1826	1838	2042	239.228	226.897	230.611	225.538	242.009	242.745
ENSMUSG00000001300	Efnb2	6855	2	1	3	6	0	6	0.0508076	0.0240692	0.0839428	0.150704	0	0.145044
ENSMUSG00000001305	Rrp15	3239	1598	1584	1333	1379	1324	1453	85.9156	80.6888	78.9385	73.3053	75.0283	74.338
ENSMUSG00000001313	Rnd2	1990	169	162	118	113	110	125	14.789	13.4317	11.3736	9.77704	10.1458	10.4091
ENSMUSG00000001323	Srr	4560	99	88	77	80	69	80	3.78074	3.1841	3.23888	3.0207	2.77736	2.90724
ENSMUSG00000001333	Sync	2862	0	0	0	1	0	2	0	0	0	0.0601607	0	0.115802
ENSMUSG00000001334	Fndc5	2763	2	0	0	0	0	0	0.126054	0	0	0	0	0
ENSMUSG00000001348	Acp5	2030	3	5	4	5	4	6	0.257354	0.40639	0.377949	0.424088	0.36167	0.489792
ENSMUSG00000001349	Cnn1	2736	0	0	0	0	0	0	0	0	0	0	0	0
ENSMUSG00000001366	Fbxo9	3103	312	376	285	341	310	354	17.5097	19.9929	17.617	18.9215	18.337	18.9051
ENSMUSG00000001376	Vps50	10856	1206	1621	1275	1633	1500	1597	19.3457	24.6367	22.5273	25.8999	25.3612	24.3776
ENSMUSG00000001380	Hars	2447	2953	3115	2660	2521	2398	2666	210.153	210.036	208.505	177.387	179.872	180.544
ENSMUSG00000001383	Zmat2	2592	1417	1428	1147	1337	1236	1364	95.2009	90.8996	84.8786	88.8134	87.5249	87.2039
ENSMUSG00000001403	Ube2c	2600	4316	3852	3366	3752	3522	3817	289.078	244.445	248.319	248.469	248.636	243.279
ENSMUSG00000001415	Smg5	6956	3402	3538	3073	3334	3126	3740	85.1689	83.9203	84.7369	82.5255	82.4855	89.0981
ENSMUSG00000001416	Cct3	6370	9163	10603	9161	10183	9463	10660	250.498	274.636	275.85	275.244	272.67	277.316
ENSMUSG00000001418	Glmp	6291	2339	2670	2443	2701	2625	2893	64.7466	70.0262	74.4858	73.9243	76.5875	76.2053
ENSMUSG00000001419	Mef2d	5985	3880	3570	3074	3546	3124	3499	112.895	98.4176	98.5166	102.013	95.8065	96.8805
ENSMUSG00000001420	Tmem79	2912	55	85	70	65	71	86	3.2891	4.81611	4.6108	3.8433	4.47523	4.894
ENSMUSG00000001424	Snd1	9757	5348	6089	5479	5575	5189	5942	95.4512	102.967	107.71	98.3809	97.6147	100.919
ENSMUSG00000001435	Col18a1	7021	77	75	64	83	74	86	1.90985	1.76251	1.74844	2.03545	1.93455	2.02981
ENSMUSG00000001436	Slc19a1	4644	743	924	741	757	715	847	27.8614	32.8283	30.6052	28.0663	28.2593	30.2237
ENSMUSG00000001440	Kpnb1	6590	13112	14460	11965	12552	11582	12983	346.489	362.036	348.255	327.952	322.587	326.472
ENSMUSG00000001441	Npepps	7206	1339	1415	1117	1315	1153	1248	32.3588	32.399	29.7323	31.4205	29.3686	28.6997
ENSMUSG00000001444	Tbx21	2488	0	0	0	0	0	0	0	0	0	0	0	0
ENSMUSG00000001445	Mrpl10	1708	893	992	881	880	819	994	91.0479	95.8281	98.9368	88.7109	88.0124	96.4395
ENSMUSG00000001467	Cyp51	4415	1288	1329	1089	1531	1420	1507	50.8033	49.6665	47.3115	59.7072	59.0345	56.5639
ENSMUSG00000001472	Tcf25	5390	5715	6089	5177	5851	5315	6104	184.643	186.392	184.229	186.906	180.993	187.665
ENSMUSG00000001473	Tubb6	2437	6535	6431	5902	5379	5025	5556	466.978	435.403	464.53	380.039	378.467	377.801
ENSMUSG00000001482	Def8	4408	1010	1142	927	917	877	951	39.9012	42.7458	40.3374	35.8187	36.5179	35.7516
ENSMUSG00000001493	Meox1	2228	0	0	0	1	0	0	0	0	0	0.07728	0	0
ENSMUSG00000001494	Sost	2066	0	0	0	0	0	0	0	0	0	0	0	0
ENSMUSG00000001496	Nkx2-1	2842	0	0	0	0	0	0	0	0	0	0	0	0
ENSMUSG00000001497	Pax9	5056	0	0	0	0	0	0	0	0	0	0	0	0
ENSMUSG00000001504	Irx2	3282	0	0	0	0	0	0	0	0	0	0	0	0
ENSMUSG00000001506	Col1a1	6563	1	1	0	0	0	0	0.0265341	0.0251401	0	0	0	0
ENSMUSG00000001507	Itga3	5710	1	0	1	0	0	0	0.0304979	0	0.0335918	0	0	0
ENSMUSG00000001508	Sgca	1735	0	0	0	0	0	0	0	0	0	0	0	0
ENSMUSG00000001510	Dlx3	2607	0	0	0	0	0	0	0	0	0	0	0	0
ENSMUSG00000001517	Foxm1	5754	2984	2823	2477	2558	2531	2785	90.3099	80.9487	82.5707	76.5443	80.7366	80.2069
ENSMUSG00000001518	Itfg2	7096	325	309	288	276	305	319	7.97583	7.18479	7.78482	6.69696	7.88922	7.44961
ENSMUSG00000001520	Nrip2	3757	0	0	0	0	0	0	0	0	0	0	0	0
ENSMUSG00000001521	Tulp3	9342	708	755	670	665	618	751	13.1977	13.3345	13.7564	12.2564	12.1422	13.3216
ENSMUSG00000001524	Gtf2h4	3313	509	651	535	632	561	615	26.7549	32.4212	30.9743	32.8457	31.0806	30.7617
ENSMUSG00000001525	Tubb5	3327	31462	35227	30611	29971	29134	32500	1646.8	1747	1764.8	1551.07	1607.29	1618.78
ENSMUSG00000001542	Ell2	9828	1469	1437	1091	1056	935	1049	26.0293	24.1246	21.2926	18.5004	17.462	17.6875
ENSMUSG00000001552	Jup	6436	5	6	8	14	14	16	0.135288	0.153817	0.23842	0.374537	0.399264	0.411965
ENSMUSG00000001555	Fkbp10	2935	0	0	0	0	0	0	0	0	0	0	0	0
ENSMUSG00000001558	Klhl10	2161	0	0	1	0	1	1	0	0	0.0887595	0	0.0849363	0.0766835
ENSMUSG00000001566	Mnx1	2250	0	0	0	0	0	0	0	0	0	0	0	0
ENSMUSG00000001569	Nom1	9232	1061	1128	993	981	918	1082	20.0136	20.1596	20.6311	18.296	18.2513	19.4217
ENSMUSG00000001576	Ergic1	8888	3150	3529	2876	3281	2978	3334	61.7181	65.5113	62.0661	63.5601	61.4991	62.161
ENSMUSG00000001583	Tnk1	3329	0	1	1	1	0	0	0	0.0495627	0.0576177	0.0517212	0	0
ENSMUSG00000001588	Acap1	4878	299	330	292	336	262	291	10.6742	11.162	11.4818	11.8599	9.85843	9.8857
ENSMUSG00000001604	Tcea3	1400	0	0	0	0	0	0	0	0	0	0	0	0
ENSMUSG00000001622	Csn3	4152	163	176	129	157	163	164	6.83654	6.99398	5.95939	6.51065	7.20574	6.5455
ENSMUSG00000001627	Ifrd1	5858	2451	2614	2115	2175	1955	2186	72.8619	73.625	69.2517	63.9281	61.2555	61.8383
ENSMUSG00000001630	Stk38l	4880	232	298	228	268	246	276	8.27894	10.0755	8.96158	9.45578	9.25259	9.37229
ENSMUSG00000001632	Brpf1	6779	2036	2182	1866	2074	1930	2127	52.302	53.1078	52.7978	52.6775	52.2564	51.9946
ENSMUSG00000001642	Akr1b3	8384	4255	4955	4326	4857	4533	5015	88.3801	97.5127	98.9703	99.7468	99.239	99.1234
ENSMUSG00000001655	Hoxc13	2461	0	0	0	0	0	0	0	0	0	0	0	0
ENSMUSG00000001656	Hoxc11	2021	0	0	0	0	0	0	0	0	0	0	0	0
ENSMUSG00000001657	Hoxc8	2832	0	0	0	0	0	0	0	0	0	0	0	0
ENSMUSG00000001661	Hoxc6	2408	220	195	174	221	235	218	15.9101	13.3612	13.86	15.8022	17.9126	15.0023
ENSMUSG00000001663	Gstt1	1528	0	0	0	0	0	0	0	0	0	0	0	0
ENSMUSG00000001665	Gstt3	3842	34	35	31	49	23	61	1.54109	1.50307	1.54765	2.19594	1.0988	2.63105
ENSMUSG00000001666	Ddt	773	82	70	61	49	54	64	18.4731	14.9413	15.1363	10.9144	12.8222	13.7201
ENSMUSG00000001670	Tat	2405	0	0	0	0	0	0	0	0	0	0	0	0
ENSMUSG00000001672	Marveld3	3284	0	0	0	0	0	0	0	0	0	0	0	0
ENSMUSG00000001674	Ddx18	2483	3039	3612	3033	3276	3079	3556	213.138	240.016	234.296	227.169	227.605	237.324
ENSMUSG00000001687	Ubl3	8098	1416	1557	1389	1724	1555	1676	30.4503	31.7234	32.8999	36.6557	35.2453	34.2967
ENSMUSG00000001700	Gramd3	5679	322	398	319	374	347	397	9.87394	11.5633	10.7743	11.3392	11.2152	11.5844
ENSMUSG00000001707	Eef1e1	3257	960	1139	927	951	931	1041	51.3287	57.6999	54.5923	50.2742	52.4662	52.9651
ENSMUSG00000001729	Akt1	4098	5307	5635	4892	4890	4590	5341	225.519	226.877	228.973	205.456	205.584	215.977
ENSMUSG00000001739	Cldn15	2124	9	12	12	11	7	7	0.737895	0.932171	1.08367	0.891703	0.604911	0.546135
ENSMUSG00000001741	Il16	7865	399	454	413	453	433	493	8.83447	9.52415	10.0721	9.91703	10.105	10.3873
ENSMUSG00000001750	Tcirg1	4603	4304	5137	4527	5007	4442	5167	162.831	184.135	188.642	187.292	177.127	186.018
ENSMUSG00000001751	Naglu	2658	297	308	309	326	288	281	19.4584	19.119	22.2984	21.1176	19.8877	17.5189
ENSMUSG00000001755	Coasy	2867	540	614	516	566	494	567	32.7999	35.3354	34.5217	33.9915	31.6262	32.7727
ENSMUSG00000001761	Smo	5621	596	683	520	585	606	649	18.4646	20.0482	17.7443	17.9194	19.7882	19.1332
ENSMUSG00000001763	Tspan33	5195	4	1	3	7	3	7	0.134085	0.0317602	0.110766	0.232004	0.105995	0.22329
ENSMUSG00000001767	Crnkl1	3844	950	1126	909	1026	937	1015	43.0375	48.3308	45.3576	45.9564	44.7409	43.7562
ENSMUSG00000001768	Rin2	11271	2607	3029	2372	3547	3266	3586	40.2796	44.341	40.3666	54.1852	53.1865	52.7235
ENSMUSG00000001773	Folh1	3210	0	0	0	0	0	0	0	0	0	0	0	0
ENSMUSG00000001774	Chordc1	7498	2747	3081	2381	2882	2587	2935	63.7998	67.7977	60.9093	66.1806	63.3285	64.8663
ENSMUSG00000001783	Rtcb	2615	2046	2445	1954	2400	2168	2569	136.251	154.268	143.325	158.024	152.172	162.798
ENSMUSG00000001785	Pwp1	2942	1447	1641	1404	1640	1503	1694	85.651	92.0311	91.5365	95.9806	93.7701	95.4173
ENSMUSG00000001786	Fbxo7	6180	178	204	147	217	160	207	5.01577	5.44641	4.56245	6.0458	4.75203	5.55058
ENSMUSG00000001794	Capns1	2477	2498	2447	2180	2457	2224	2470	175.62	162.996	168.811	170.79	164.8	165.245
ENSMUSG00000001802	Lrp3	4700	0	0	0	0	0	0	0	0	0	0	0	0
ENSMUSG00000001804	Dsg4	3478	0	0	0	0	0	0	0	0	0	0	0	0
ENSMUSG00000001815	Evx2	4191	0	0	0	0	0	0	0	0	0	0	0	0
ENSMUSG00000001819	Hoxd13	2483	0	0	0	0	0	0	0	0	0	0	0	0
ENSMUSG00000001823	Hoxd12	2534	0	0	0	0	0	0	0	0	0	0	0	0
ENSMUSG00000001827	Folr1	2297	0	1	0	0	0	0	0	0.0718303	0	0	0	0
ENSMUSG00000001829	Clpb	9960	826	883	808	863	826	898	14.442	14.6275	15.5604	14.9188	15.2219	14.9408
ENSMUSG00000001833	Septin7	11631	4336	4918	3809	4351	4071	4274	64.92	69.7654	62.815	64.4101	64.2439	60.8939
ENSMUSG00000001844	Zdhhc4	2864	367	367	341	461	395	498	22.3151	21.1428	22.8376	27.7147	25.3147	28.8146
ENSMUSG00000001847	Rac1	4496	7329	7555	6112	7107	6627	7173	283.873	277.254	260.751	272.171	270.545	264.381
ENSMUSG00000001855	Nup214	9659	3208	3349	2805	3285	2990	3192	57.8374	57.2074	55.7019	58.5579	56.8181	54.763
ENSMUSG00000001864	Aif1l	4032	0	1	1	0	0	0	0	0.0409212	0.0475717	0	0	0
ENSMUSG00000001865	Cpa3	1517	0	0	2	2	0	3	0	0	0.25288	0.227	0	0.327712
ENSMUSG00000001870	Ltbp1	10691	0	2	1	1	1	1	0	0.030866	0.0179412	0.0161051	0.0171684	0.0155002
ENSMUSG00000001891	Ugp2	3069	1430	1573	1334	1425	1363	1529	81.142	84.567	83.3736	79.9466	81.5168	82.5595
ENSMUSG00000001901	Kcnh6	3549	0	0	0	0	0	0	0	0	0	0	0	0
ENSMUSG00000001909	Trmt1	6306	2195	2433	2171	2378	2193	2467	60.616	63.6586	66.0352	64.9292	63.8312	64.8293
ENSMUSG00000001910	Nacc1	4673	4362	4360	3891	4154	4055	4286	162.553	153.943	159.711	153.057	159.273	151.989
ENSMUSG00000001911	Nfix	7351	454	470	362	357	355	442	10.7551	10.5492	9.44565	8.36188	8.864	9.96397
ENSMUSG00000001918	Slc1a5	4173	3415	4480	3843	3716	3584	4088	142.511	177.133	176.641	153.324	157.64	162.338
ENSMUSG00000001924	Uba1	4819	7426	7745	6505	7022	6473	7442	268.352	265.176	258.917	250.892	246.545	255.911
ENSMUSG00000001930	Vwf	16064	42	40	29	38	33	38	0.455305	0.410842	0.346269	0.407298	0.377058	0.392
ENSMUSG00000001942	Siae	10497	725	845	607	813	735	751	12.0276	13.2819	11.0916	13.3354	12.852	11.8558
ENSMUSG00000001943	Vsig2	1979	0	0	0	3	0	3	0	0	0	0.26101	0	0.251207
ENSMUSG00000001946	Esam	2867	7	2	2	10	0	6	0.425184	0.115099	0.133805	0.600557	0	0.346801
ENSMUSG00000001948	Spa17	1061	7	4	2	2	8	9	1.14892	0.622033	0.361563	0.324561	1.38396	1.40567
ENSMUSG00000001962	Fam50a	2288	680	745	594	692	641	711	51.7558	53.7241	49.7966	52.0754	51.4221	51.4956
ENSMUSG00000001964	Emd	2517	864	736	678	684	655	743	59.7774	48.2462	51.6673	46.7902	47.7646	48.9173
ENSMUSG00000001983	Taco1	1383	205	252	208	199	195	211	25.813	30.064	28.8477	24.775	25.8798	25.2823
ENSMUSG00000001985	Grik3	8973	0	0	0	0	0	0	0	0	0	0	0	0
ENSMUSG00000001986	Gria3	9859	0	0	0	0	0	0	0	0	0	0	0	0
ENSMUSG00000001988	Npas1	3009	0	0	1	0	0	0	0	0	0.0637452	0	0	0
ENSMUSG00000001995	Sipa1l2	9617	1480	1498	1367	1272	1181	1348	26.7996	25.7005	27.2646	22.7735	22.5402	23.2277
ENSMUSG00000001998	Ap4e1	9810	512	721	567	593	558	599	9.08882	12.1265	11.0862	10.408	10.4403	10.1185
ENSMUSG00000001999	Blvra	2446	2680	3119	2586	3022	2772	3055	190.803	210.391	202.788	212.726	208.01	206.972
ENSMUSG00000002006	Pdzd4	3970	0	0	0	0	0	0	0	0	0	0	0	0
ENSMUSG00000002007	Srpk3	2784	29	23	21	29	21	23	1.81399	1.3631	1.44684	1.79354	1.38452	1.36904
ENSMUSG00000002010	Idh3g	2701	2203	2161	1843	2313	2054	2270	142.035	132.008	130.879	147.446	139.58	139.27
ENSMUSG00000002012	Pnck	1971	2	1	0	0	0	0	0.176705	0.083711	0	0	0	0
ENSMUSG00000002014	Ssr4	3096	772	962	809	1006	976	1067	43.4233	51.2676	50.1207	55.9473	57.8625	57.111
ENSMUSG00000002015	Bcap31	1219	43	44	45	42	50	39	6.14287	5.9555	7.08074	5.93236	7.5286	5.30173
ENSMUSG00000002017	Fam98a	3564	1212	1255	1107	1285	1188	1274	59.2204	58.0998	59.5771	62.0794	61.1824	59.2363
ENSMUSG00000002020	Ltbp2	8184	45	24	30	33	22	25	0.957532	0.483854	0.703113	0.694273	0.493407	0.50621
ENSMUSG00000002028	Kmt2a	16670	1371	1384	1034	1333	1187	1414	14.3222	13.6984	11.8975	13.7682	13.0696	14.0563
ENSMUSG00000002031	Ift46	6416	643	707	554	613	629	652	17.4523	18.1813	16.5621	16.4505	17.9943	16.8399
ENSMUSG00000002032	Tmem25	3212	6	7	8	4	4	4	0.325299	0.359577	0.477732	0.214421	0.228577	0.206367
ENSMUSG00000002033	Cd3g	3269	0	0	0	0	0	0	0	0	0	0	0	0
ENSMUSG00000002043	Trappc6a	1589	329	339	398	404	381	472	36.0561	35.2002	48.0429	43.7764	44.0098	49.2237
ENSMUSG00000002052	Supt6	7095	4079	4037	3223	3770	3355	3798	100.117	93.8805	87.132	91.4895	86.7937	88.7072
ENSMUSG00000002055	Spag5	5624	1515	1679	1369	1536	1388	1503	46.9109	49.2577	46.6904	47.0249	45.2994	44.2864
ENSMUSG00000002057	Foxn1	3214	0	0	0	0	0	1	0	0	0	0	0	0.0515597
ENSMUSG00000002058	Unc119	2448	1084	1138	995	1242	1072	1266	77.1124	76.7008	77.9617	87.3559	80.3769	85.6996
ENSMUSG00000002059	Rab34	2385	2	4	3	6	3	2	0.146032	0.27672	0.24127	0.433157	0.230877	0.138963
ENSMUSG00000002064	Sdf2	1515	358	436	372	483	448	424	41.1507	47.4835	47.0977	54.893	54.2767	46.3777
ENSMUSG00000002068	Ccne1	2662	1231	1311	1147	1099	971	1161	80.5298	81.2575	82.6466	71.084	66.9513	72.2738
ENSMUSG00000002076	Hsf2bp	3589	13	11	8	6	9	8	0.630778	0.505694	0.427549	0.287846	0.460275	0.36938
ENSMUSG00000002083	Bbc3	2124	260	248	245	250	246	282	21.317	19.2649	22.1249	20.266	21.2583	22.0014
ENSMUSG00000002100	Mybpc3	4163	14	21	14	19	21	18	0.585636	0.832304	0.645047	0.785831	0.925893	0.71651
ENSMUSG00000002102	Psmc3	2607	4713	4674	4032	4200	4083	4567	314.82	295.813	296.653	277.39	287.466	290.3
ENSMUSG00000002103	Acp2	5186	1145	1248	1066	1478	1363	1506	38.4485	39.7055	39.4271	49.0709	48.2405	48.1226
ENSMUSG00000002104	Rapsn	1802	0	0	0	0	0	2	0	0	0	0	0	0.183921
ENSMUSG00000002105	Slc39a13	4869	722	645	608	653	597	693	25.8228	21.8569	23.9515	23.0917	22.5052	23.5858
ENSMUSG00000002107	Celf2	25884	2408	2565	2055	2996	2770	2899	16.2006	16.3503	15.2283	19.9293	19.6425	18.5598
ENSMUSG00000002108	Nr1h3	2515	130	132	111	109	122	132	9.00143	8.65974	8.46554	7.46227	8.90369	8.69746
ENSMUSG00000002109	Ddb2	2736	261	259	238	267	253	245	16.6123	15.619	16.6852	16.8026	16.9728	14.8391
ENSMUSG00000002111	Spi1	2695	3355	3134	3110	3374	3130	3665	216.79	191.871	221.346	215.56	213.174	225.357
ENSMUSG00000002129	Sf3a1	6147	5068	4842	4212	4457	4024	4422	143.575	129.966	131.43	124.842	120.155	119.21
ENSMUSG00000002147	Stat6	4402	5367	5923	4962	5264	5028	5707	212.319	222.004	216.21	205.896	209.649	214.84
ENSMUSG00000002190	Clgn	4025	23	15	22	38	25	23	0.995104	0.614886	1.0484	1.62555	1.14005	0.946931
ENSMUSG00000002204	Napsa	2660	696	873	809	1035	982	1090	45.5653	54.1504	58.336	66.9948	67.7607	67.9049
ENSMUSG00000002205	Vrk3	6744	314	350	321	367	352	365	8.10809	8.56287	9.12971	9.36981	9.58017	8.96875
ENSMUSG00000002210	Smg9	3702	676	637	586	638	584	665	31.7992	28.3904	30.362	29.6733	28.9551	29.7675
ENSMUSG00000002221	Paxip1	10271	1221	1212	992	1178	1113	1184	20.7019	19.4697	18.5254	19.7476	19.8898	19.1027
ENSMUSG00000002222	Rmnd5a	6783	1429	1694	1460	2143	1837	2080	36.6874	41.206	41.2858	54.398	49.709	50.8157
ENSMUSG00000002227	Mov10	5607	1976	2004	1869	2051	1960	2097	61.3709	58.9707	63.9364	62.9821	64.1614	61.9761
ENSMUSG00000002228	Ppm1j	1814	113	131	114	125	106	113	10.8479	11.9152	12.0542	11.8647	10.7255	10.3228
ENSMUSG00000002233	Rhoc	1618	2914	2798	2608	2190	2075	2190	313.63	285.324	309.171	233.049	235.39	224.296
ENSMUSG00000002240	Prr27	1337	0	0	0	0	0	0	0	0	0	0	0	0
ENSMUSG00000002249	Tead3	6714	0	0	0	0	0	0	0	0	0	0	0	0
ENSMUSG00000002250	Ppard	7514	1419	1217	1169	1298	1252	1481	32.8865	26.7232	29.841	29.7431	30.5831	32.6618
ENSMUSG00000002257	Def6	2672	2065	2015	1968	1943	1784	2103	134.583	124.425	141.273	125.204	122.548	130.425
ENSMUSG00000002265	Peg3	13616	0	0	0	0	0	0	0	0	0	0	0	0
ENSMUSG00000002266	Zim1	8086	0	0	0	0	0	0	0	0	0	0	0	0
ENSMUSG00000002274	Metrn	3771	477	557	638	594	528	650	22.0277	24.3707	32.4514	27.1214	25.6995	28.5636
ENSMUSG00000002279	Lmf1	13589	669	777	632	621	655	654	8.57324	9.43414	8.92071	7.8684	8.84712	7.97529
ENSMUSG00000002280	Ciao3	6223	609	719	577	731	686	800	17.0421	19.0633	17.7847	20.2255	20.2336	21.3033
ENSMUSG00000002289	Angptl4	3541	145	166	154	182	172	186	7.13097	7.73484	8.34189	8.84968	8.9156	8.70449
ENSMUSG00000002297	Dbf4	8728	1310	1420	1190	1269	1204	1260	26.1374	26.8437	26.1518	25.0339	25.3198	23.9228
ENSMUSG00000002307	Daxx	3151	746	790	724	784	717	778	41.2284	41.3664	44.0717	42.84	41.7656	40.9155
ENSMUSG00000002308	Cd320	2883	493	571	519	460	439	522	29.7789	32.6784	34.5297	27.4723	27.9491	30.0042
ENSMUSG00000002319	Ipo4	4669	669	713	610	685	601	671	24.9522	25.1962	25.0597	25.2609	23.6265	23.8152
ENSMUSG00000002320	Tm9sf1	3880	1062	1181	1098	1308	1136	1294	47.665	50.2212	54.2801	58.0441	53.7396	55.2661
ENSMUSG00000002324	Rec8	2935	0	0	0	0	0	0	0	0	0	0	0	0
ENSMUSG00000002325	Irf9	5386	511	529	409	533	541	611	16.5219	16.2053	14.5655	17.039	18.4365	18.7989
ENSMUSG00000002326	Gmpr2	3925	811	861	736	878	830	958	35.9822	36.1937	35.9673	38.5156	38.8138	40.4466
ENSMUSG00000002329	Mdp1	2032	216	273	212	265	253	300	18.5113	22.167	20.0116	22.4546	22.8531	24.4655
ENSMUSG00000002332	Dhrs1	2760	579	629	522	665	591	605	36.5322	37.602	36.277	41.4854	39.3031	36.3248
ENSMUSG00000002341	Ncan	7195	0	0	0	0	0	0	0	0	0	0	0	0
ENSMUSG00000002342	Tmem161a	3673	578	592	549	530	508	625	27.404	26.5931	28.6696	24.8449	25.3858	28.1978
ENSMUSG00000002343	Armc6	3262	394	446	422	423	417	530	21.0338	22.559	24.8141	22.3274	23.4639	26.9245
ENSMUSG00000002345	Borcs8	1468	406	418	370	415	371	419	48.1622	46.9807	48.3443	48.6748	46.387	47.2982
ENSMUSG00000002346	Slc25a42	5996	167	193	164	189	156	181	4.85022	5.31086	5.24628	5.42728	4.77541	5.00234
ENSMUSG00000002365	Snx9	3617	1698	1862	1649	1869	1752	2001	81.7515	84.9376	87.4464	88.9699	88.9065	91.6759
ENSMUSG00000002372	Ranbp3	6960	2307	2647	2156	2399	2288	2547	57.7224	62.75	59.4168	59.3476	60.3385	60.6424
ENSMUSG00000002379	Ndufa11	1092	1167	1210	1094	1243	1158	1361	186.104	182.823	192.161	195.989	194.641	206.534
ENSMUSG00000002384	Bmp8b	3880	0	0	0	0	0	0	0	0	0	0	0	0
ENSMUSG00000002393	Nr2f6	2983	251	228	233	225	203	258	14.653	12.611	14.9821	12.9871	12.4908	14.3325
ENSMUSG00000002395	Use1	2203	971	1173	1090	1221	1149	1238	76.7558	87.8522	94.9034	95.4297	95.7312	93.1242
ENSMUSG00000002396	Ocel1	7133	151	203	237	218	164	236	3.68647	4.69562	6.37303	5.26219	4.22007	5.48272
ENSMUSG00000002409	Dyrk1b	2695	23	23	18	21	19	27	1.48619	1.40811	1.2811	1.34166	1.29403	1.6602
ENSMUSG00000002413	Braf	13862	1676	1956	1492	1859	1540	1774	21.055	23.2815	20.6449	23.0906	20.3912	21.2072
ENSMUSG00000002416	Ndufb2	5628	72	93	63	99	88	114	2.22784	2.72645	2.14712	3.02875	2.86997	3.35666
ENSMUSG00000002428	Hltf	5931	717	824	629	789	764	812	21.0522	22.9228	20.3419	22.9051	23.6436	22.6874
ENSMUSG00000002455	Prpf6	3859	2243	2337	2034	2240	2015	2274	101.219	99.9201	101.099	99.9437	95.8403	97.65
ENSMUSG00000002458	Rgs19	2230	1604	1836	1525	1809	1695	1956	125.258	135.843	131.17	139.674	139.512	145.352
ENSMUSG00000002459	Rgs20	4239	16	19	14	20	23	19	0.657299	0.739536	0.633482	0.812361	0.995893	0.742757
ENSMUSG00000002475	Abhd3	2334	0	0	0	0	0	1	0	0	0	0	0	0.0709995
ENSMUSG00000002477	Snrpd1	2052	1514	1540	1271	1309	1217	1371	128.486	123.826	118.806	109.836	108.858	110.718
ENSMUSG00000002486	Tchp	7397	218	262	200	265	212	284	5.13224	5.84406	5.18614	6.1684	5.26052	6.36237
ENSMUSG00000002489	Tiam1	10048	517	577	498	506	451	479	8.96019	9.47469	9.50647	8.67068	8.23844	7.89973
ENSMUSG00000002496	Tsc2	9620	1889	1861	1660	2014	1739	1904	34.1951	31.9183	33.0981	36.0468	33.1797	32.7981
ENSMUSG00000002500	Rpl3l	1643	38	55	47	46	53	57	4.02766	5.52324	5.48694	4.82062	5.92088	5.74902
ENSMUSG00000002504	Slc9a3r2	2646	1	0	1	0	4	0	0.0658137	0	0.0724903	0	0.277471	0
ENSMUSG00000002524	Puf60	4748	3064	3283	3043	3335	3106	3441	112.379	114.085	122.931	120.939	120.071	120.097
ENSMUSG00000002546	Golga2	5500	1126	1088	951	1070	1065	1156	35.6519	32.6389	33.1656	33.4968	35.5414	34.8298
ENSMUSG00000002550	Uck1	2751	559	701	600	685	660	780	35.3857	42.0433	41.8341	42.8728	44.0353	46.9851
ENSMUSG00000002565	Scin	2999	0	1	0	0	0	0	0	0.0550164	0	0	0	0
ENSMUSG00000002578	Ikzf4	6461	0	0	0	0	0	0	0	0	0	0	0	0
ENSMUSG00000002580	Mien1	747	351	365	373	396	367	410	81.8263	80.6197	95.7763	91.276	90.1765	90.9536
ENSMUSG00000002588	Pon1	2898	1	2	4	3	1	4	0.0600908	0.113868	0.264747	0.17824	0.0633359	0.228727
ENSMUSG00000002602	Axl	5033	0	0	0	0	0	0	0	0	0	0	0	0
ENSMUSG00000002603	Tgfb1	5042	2198	1863	1752	1899	1650	1907	75.9156	60.9648	66.6501	64.8492	60.0661	62.6764
ENSMUSG00000002608	Ccdc97	3939	646	603	496	565	533	619	28.5597	25.2581	24.1527	24.697	24.8364	26.0412
ENSMUSG00000002617	Zfp40	4482	58	61	56	55	79	70	2.25353	2.24557	2.39655	2.11287	3.23522	2.58811
ENSMUSG00000002625	Akap8l	5073	813	796	705	809	748	846	27.9082	25.8891	26.6559	27.4578	27.0636	27.6352
ENSMUSG00000002633	Shh	2847	0	0	0	0	0	0	0	0	0	0	0	0
ENSMUSG00000002635	Pdcd2l	1549	253	304	255	281	258	305	28.443	32.3811	31.5761	31.2347	30.5715	32.6291
ENSMUSG00000002658	Gtf2f1	1717	2182	2130	1808	1891	1818	2067	221.305	204.681	201.975	189.628	194.344	199.493
ENSMUSG00000002660	Clpp	1223	936	891	826	899	877	1009	133.277	120.204	129.546	126.566	131.62	136.717
ENSMUSG00000002661	Alkbh7	1029	94	87	131	121	133	142	15.9081	13.95	24.4189	20.2466	23.7238	22.8681
ENSMUSG00000002664	Pspn	474	0	2	0	0	0	1	0	0.696178	0	0	0	0.349605
ENSMUSG00000002668	Dennd1c	5109	491	445	414	634	575	633	16.736	14.3712	15.543	21.3666	20.6576	20.5317
ENSMUSG00000002679	Med6	1447	371	430	424	438	433	438	44.649	49.0308	56.204	52.118	54.9247	50.1605
ENSMUSG00000002688	Prkd1	3653	0	0	0	0	0	0	0	0	0	0	0	0
ENSMUSG00000002699	Lcp2	4459	2804	2927	2428	2901	2624	2911	109.508	108.306	104.443	112.019	108.013	108.184
ENSMUSG00000002718	Cse1l	5273	4103	4816	3945	4571	4163	4459	135.503	150.695	143.502	149.257	144.909	140.132
ENSMUSG00000002728	Naa20	3705	2151	2679	2180	2361	2218	2421	101.102	119.304	112.859	109.721	109.881	108.284
ENSMUSG00000002731	Prkra	2028	409	445	387	458	403	474	35.1206	36.2044	36.6027	38.8848	36.4741	38.7317
ENSMUSG00000002732	Fkbp7	1485	40	59	39	32	25	41	4.69072	6.55533	5.03742	3.71027	3.09002	4.57524
ENSMUSG00000002733	Plekha3	3126	1175	1296	953	1283	1250	1254	65.4569	68.4045	58.4754	70.6675	73.3954	66.476
ENSMUSG00000002741	Ykt6	2984	2124	2326	1899	2017	1836	2018	123.954	128.611	122.066	116.383	112.933	112.067
ENSMUSG00000002748	Baz1b	13667	5254	5715	4648	5444	4943	5552	66.9458	68.9941	65.2323	68.5847	66.3843	67.3182
ENSMUSG00000002763	Pex6	3796	406	468	433	549	479	619	18.6254	20.3418	21.8792	24.9017	23.161	27.0222
ENSMUSG00000002767	Mrpl2	1170	924	1093	953	985	968	1103	137.528	154.136	156.234	144.955	151.858	156.223
ENSMUSG00000002768	Mea1	1844	823	848	794	824	768	919	77.7222	75.8759	82.5903	76.9394	76.4449	82.5869
ENSMUSG00000002769	Gnmt	1206	5	3	3	3	4	10	0.721987	0.410434	0.477138	0.428308	0.60878	1.37407
ENSMUSG00000002771	Grin2d	6658	1	0	0	0	0	0	0.0261555	0	0	0	0	0
ENSMUSG00000002778	Kdelr1	1874	1219	1300	1147	1264	1152	1415	113.277	114.457	117.399	116.134	112.832	125.125
ENSMUSG00000002781	Tmem143	7518	166	167	127	170	145	143	3.84514	3.66508	3.24019	3.8934	3.54009	3.15203
ENSMUSG00000002791	Pdxk-ps	3119	2	3	0	1	2	1	0.111666	0.158699	0	0.0552035	0.117696	0.0531302
ENSMUSG00000002797	Ggct	7745	90	98	68	83	79	63	2.02361	2.08773	1.68406	1.84518	1.87221	1.34796
ENSMUSG00000002799	Jag2	6965	29	25	36	36	41	23	0.725076	0.592226	0.991405	0.889946	1.08047	0.547222
ENSMUSG00000002803	Btbd6	2324	0	0	0	0	0	0	0	0	0	0	0	0
ENSMUSG00000002804	Nudt14	1587	106	93	93	127	114	146	11.6315	9.66885	11.2402	13.7787	13.1849	15.2452
ENSMUSG00000002808	Epdr1	2745	0	0	0	0	0	0	0	0	0	0	0	0
ENSMUSG00000002812	Flii	5039	2404	2523	2237	2366	2104	2316	83.08	82.6117	85.1513	80.8449	76.6389	76.1642
ENSMUSG00000002814	Top3a	4599	328	367	337	357	330	367	12.4199	13.1665	14.0552	13.3656	13.1704	13.2239
ENSMUSG00000002820	Atg4d	7264	543	517	485	455	434	504	13.0176	11.7431	12.8066	10.7849	10.9663	11.4977
ENSMUSG00000002825	Qtrt1	1973	575	625	495	609	564	559	50.7513	52.2663	48.1225	53.1462	52.4687	46.9506
ENSMUSG00000002831	Plin4	6350	0	0	0	0	0	0	0	0	0	0	0	0
ENSMUSG00000002833	Hdgfl2	4876	1579	1602	1387	1356	1354	1474	56.393	54.2085	54.561	47.8827	50.9686	50.0945
ENSMUSG00000002835	Chaf1a	8854	2795	3096	2660	2825	2745	3061	54.9729	57.694	57.6251	54.9365	56.9051	57.2902
ENSMUSG00000002844	Adprh	2966	573	649	578	616	574	705	33.6426	36.1029	37.3789	35.7595	35.5213	39.389
ENSMUSG00000002845	Tmem39a	4094	386	414	345	383	362	414	16.419	16.6848	16.1637	16.1077	16.2296	16.7575
ENSMUSG00000002846	Timmdc1	1784	208	218	192	191	196	219	20.3037	20.1619	20.6432	18.434	20.1655	20.3426
ENSMUSG00000002847	Pla1a	2009	631	695	695	736	668	766	54.696	57.0787	66.3551	63.0783	61.0302	63.1837
ENSMUSG00000002870	Mcm2	6956	6601	6698	6085	6424	6017	6802	165.256	158.875	167.792	159.011	158.77	162.044
ENSMUSG00000002871	Tpra1	4171	809	788	749	887	848	928	33.7765	31.1713	34.4438	36.6156	37.3167	36.8692
ENSMUSG00000002881	Nab1	4100	2059	2258	1835	2117	2017	2102	87.4538	90.8676	85.8464	88.9036	90.2963	84.9582
ENSMUSG00000002885	Adgre5	3757	2	1	1	3	6	5	0.0927033	0.0439165	0.0510538	0.137487	0.293129	0.220539
ENSMUSG00000002897	Il17ra	8662	4669	5080	4294	5283	4897	5639	93.8668	96.7641	95.0853	105.013	103.767	107.88
ENSMUSG00000002900	Lamb1	9917	3	0	3	2	2	2	0.0526802	0	0.0580244	0.0347242	0.0370167	0.03342
ENSMUSG00000002908	Kcnn1	4587	0	0	1	0	0	1	0	0	0.0418158	0	0	0.0361267
ENSMUSG00000002910	Arrdc2	3232	246	291	279	343	338	355	13.2547	14.8556	16.5578	18.2728	19.1952	18.2018
ENSMUSG00000002930	Ppp1r17	1757	0	0	0	0	0	0	0	0	0	0	0	0
ENSMUSG00000002944	Cd36	3590	8101	10502	8339	9490	8372	9116	392.962	482.666	445.543	455.149	428.038	420.791
ENSMUSG00000002948	Map2k7	3829	675	608	499	668	605	709	30.699	26.1991	24.9968	30.0382	29.0013	30.6844
ENSMUSG00000002949	Timm44	3664	1245	1318	1069	1273	1116	1322	59.1725	59.3511	55.9618	59.8212	55.9058	59.7905
ENSMUSG00000002957	Ap2a2	5663	1647	1944	1701	1870	1833	2041	50.647	56.6394	57.6139	56.8561	59.4106	59.7245
ENSMUSG00000002963	Pnkp	3250	256	272	235	249	255	326	13.7171	13.8088	13.8693	13.1916	14.4014	16.6223
ENSMUSG00000002968	Med25	7629	1334	1226	1216	1371	1159	1401	30.4505	26.515	30.5728	30.9423	27.8846	30.4318
ENSMUSG00000002980	Bcam	3199	9	8	9	13	16	22	0.489931	0.412615	0.539632	0.699699	0.918023	1.13963
ENSMUSG00000002981	Clptm1	6210	2507	2640	2293	2446	2170	2468	70.3022	70.1425	70.8243	67.8183	64.1381	65.8582
ENSMUSG00000002983	Relb	3885	155	177	186	195	174	181	6.9478	7.51711	9.18315	8.64223	8.22065	7.72047
ENSMUSG00000002984	Tomm40	4513	2230	2300	2150	2131	2120	2375	86.049	84.0875	91.3782	81.3018	86.2221	87.2077
ENSMUSG00000002985	Apoe	2138	5812	4860	5172	7128	6587	7401	473.396	375.057	464.003	574.04	565.494	573.64
ENSMUSG00000002992	Apoc2	813	1	0	0	1	3	1	0.214198	0	0	0.211783	0.677296	0.203829
ENSMUSG00000002996	Hbp1	6167	526	612	484	621	549	549	14.8531	16.3737	15.0536	17.338	16.3398	14.7521
ENSMUSG00000002997	Prkar2b	3652	393	500	388	342	298	382	18.7399	22.5896	20.3784	16.1242	14.9773	17.3336
ENSMUSG00000003031	Cdkn1b	4552	743	809	664	690	668	693	28.4245	29.3235	27.9792	26.0993	26.9353	25.2283
ENSMUSG00000003032	Klf4	3049	89	94	77	102	81	100	5.08322	5.08674	4.84399	5.76003	4.87613	5.43499
ENSMUSG00000003033	Ap1m1	3184	1780	1651	1529	1603	1652	1789	97.3539	85.5545	92.1094	86.6847	95.2325	93.1094
ENSMUSG00000003037	Rab8a	4678	2223	1957	1704	1837	1698	1919	82.7534	69.0239	69.8681	67.6131	66.6232	67.9784
ENSMUSG00000003038	Hmgn2	3060	1273	1314	1244	1186	1131	1367	72.4458	70.8505	77.9774	66.7337	67.8405	74.0293
ENSMUSG00000003039	Fam32a	4409	1701	1732	1489	1787	1663	1876	67.1847	64.8152	64.7775	69.7857	69.2309	70.5098
ENSMUSG00000003051	Elf3	2217	2	1	1	0	0	0	0.157098	0.0744223	0.0865175	0	0	0
ENSMUSG00000003053	Cyp2c29	3061	0	0	0	0	0	0	0	0	0	0	0	0
ENSMUSG00000003062	Stard3nl	5600	324	385	295	382	333	385	10.0754	11.3434	10.1042	11.7451	10.9145	11.3928
ENSMUSG00000003068	Stk11	4580	1405	1292	1160	1145	1117	1369	53.4216	46.5442	48.5805	43.045	44.7647	49.533
ENSMUSG00000003070	Efna2	2131	4	1	3	5	5	1	0.326876	0.0774258	0.270027	0.403988	0.43066	0.077763
ENSMUSG00000003072	Atp5d	1928	2118	1833	1953	1828	1710	2048	191.305	156.864	194.296	163.249	162.794	176.027
ENSMUSG00000003099	Ppp5c	3136	1620	1573	1476	1561	1506	1675	89.9592	82.7602	90.2776	85.7056	88.1449	88.5106
ENSMUSG00000003119	Cdk12	11730	1294	1315	1076	1255	1177	1331	19.2107	18.4968	17.5948	18.4216	18.4173	18.8034
ENSMUSG00000003123	Lipe	5886	208	225	221	320	301	293	6.15389	6.30712	7.20181	9.36078	9.3863	8.24905
ENSMUSG00000003131	Pafah1b2	8266	2519	2825	2312	2354	2136	2252	53.0688	56.3887	53.6491	49.0335	47.4301	45.1471
ENSMUSG00000003134	Tbc1d8	5239	144	151	130	146	133	133	4.78653	4.75551	4.75954	4.79829	4.65963	4.20688
ENSMUSG00000003135	Cnot11	3508	1227	1260	987	1124	1134	1220	60.9104	59.2625	53.9669	55.1682	59.3337	57.6311
ENSMUSG00000003153	Slc2a3	7245	1075	1364	1194	1370	1226	1392	25.839	31.0631	31.6108	32.5585	31.0599	31.8388
ENSMUSG00000003154	Foxj2	5346	440	482	364	455	438	507	14.3328	14.876	13.06	14.6543	15.0381	15.7158
ENSMUSG00000003161	Sri	4852	472	503	419	557	523	566	16.9406	17.1047	16.5639	19.7659	19.7847	19.3309
ENSMUSG00000003166	Dgcr2	6853	741	828	660	824	744	819	18.8297	19.9351	18.4728	20.7028	19.9269	19.8043
ENSMUSG00000003184	Irf3	3442	560	582	559	640	621	721	28.3324	27.8985	31.1509	32.0148	33.1153	34.7121
ENSMUSG00000003190	Bcl2l12	1976	56	47	42	42	45	59	4.93523	3.92446	4.07692	3.65969	4.17997	4.94791
ENSMUSG00000003198	Zfp959	2448	90	118	87	89	94	90	6.40232	7.95316	6.81675	6.25981	7.04798	6.09239
ENSMUSG00000003199	Mpnd	2305	812	923	797	826	752	767	61.3467	66.0693	66.3219	61.7009	59.8818	55.1418
ENSMUSG00000003200	Sh3gl1	5012	1270	1409	1336	1425	1410	1535	44.1265	46.3841	51.1287	48.9538	51.6364	50.7521
ENSMUSG00000003206	Ebi3	1154	176	215	211	237	236	262	26.5591	30.7398	35.0708	35.361	37.5365	37.6229
ENSMUSG00000003208	Yju2	4956	373	400	392	377	399	391	13.1064	13.3167	15.1714	13.0976	14.7771	13.0738
ENSMUSG00000003226	Ranbp2	11728	3185	3826	2898	3682	3216	3471	47.2925	53.8257	47.3963	54.0558	50.3315	49.0441
ENSMUSG00000003227	Edar	3637	0	0	0	0	0	0	0	0	0	0	0	0
ENSMUSG00000003228	Grk5	7055	139	178	119	170	155	219	3.43103	4.16286	3.23534	4.14891	4.03258	5.14403
ENSMUSG00000003233	Dvl3	6410	601	545	506	513	501	548	16.3276	14.0284	15.1413	13.7798	14.3459	14.167
ENSMUSG00000003234	Abcf3	3558	629	676	556	580	522	577	30.7858	31.348	29.9736	28.0675	26.9285	26.8736
ENSMUSG00000003235	Eif2b5	2595	1674	1953	1662	1706	1569	1898	112.337	124.175	122.847	113.194	110.977	121.204
ENSMUSG00000003269	Cyth2	3445	676	696	573	648	584	739	34.1715	33.3341	31.9033	32.3868	31.1151	35.5477
ENSMUSG00000003271	Sult2b1	3950	12	15	5	7	7	13	0.529042	0.626561	0.242797	0.305129	0.325274	0.545384
ENSMUSG00000003273	Car11	1926	0	0	0	0	0	0	0	0	0	0	0	0
ENSMUSG00000003279	Dlgap1	17890	3	11	4	6	1	0	0.0292023	0.10145	0.0428864	0.0577462	0.0102598	0
ENSMUSG00000003282	Plag1	8487	11	13	14	11	13	8	0.225707	0.252731	0.316405	0.223162	0.281149	0.156204
ENSMUSG00000003283	Hck	2092	78	82	72	119	138	135	6.49291	6.46727	6.60147	9.79417	12.1078	10.6937
ENSMUSG00000003299	Mrpl4	2617	2158	1964	1946	2035	1921	2146	143.6	123.825	142.629	133.888	134.732	135.888
ENSMUSG00000003308	Keap1	4693	1272	1250	1133	1206	1170	1267	47.2001	43.9469	46.3072	44.2465	45.7597	44.7386
ENSMUSG00000003309	Ap1m2	3140	5	7	6	5	13	14	0.277298	0.367822	0.366515	0.274172	0.759909	0.738848
ENSMUSG00000003316	Glg1	7090	3872	4442	3576	4061	3479	3896	95.1033	103.372	96.7433	98.6209	90.065	91.0603
ENSMUSG00000003341	Atp8b3	4713	4	3	0	1	2	2	0.147798	0.105025	0	0.036533	0.0778898	0.0703216
ENSMUSG00000003344	Btbd2	3586	223	245	255	268	237	291	10.8293	11.2726	13.6395	12.8679	12.1307	13.4474
ENSMUSG00000003345	Csnk1g2	4835	1513	1333	1360	1445	1323	1571	54.494	45.4886	53.9526	51.4581	50.224	53.8439
ENSMUSG00000003346	Abhd17a	1547	446	541	546	600	510	626	50.2055	57.7	67.6974	66.7795	60.5101	67.0564
ENSMUSG00000003348	Mob3a	3254	627	722	554	582	536	659	33.5549	36.6091	32.6559	30.7955	30.234	33.5602
ENSMUSG00000003352	Cacnb3	4010	3	0	4	0	2	1	0.130282	0	0.191331	0	0.0915448	0.0413249
ENSMUSG00000003354	Ccdc65	1992	2	1	1	4	0	2	0.174843	0.0828285	0.0962898	0.345743	0	0.166378
ENSMUSG00000003355	Fkbp11	2706	242	279	244	248	216	250	15.5738	17.0116	17.2954	15.78	14.6512	15.3098
ENSMUSG00000003360	Ddx23	6229	2662	3021	2621	2818	2663	2969	74.4211	80.0205	80.7083	77.8942	78.4695	78.9857
ENSMUSG00000003363	Pld3	2924	1754	1663	1566	1844	1662	1858	104.462	93.8391	102.727	108.584	104.328	105.299
ENSMUSG00000003378	Grik5	5168	14	7	12	24	23	29	0.47175	0.223483	0.445378	0.799597	0.816871	0.929891
ENSMUSG00000003379	Cd79a	1457	0	3	1	1	1	2	0	0.339727	0.131647	0.118174	0.125976	0.227471
ENSMUSG00000003380	Rabac1	1523	199	306	310	316	285	309	22.7541	33.1505	39.0419	35.7248	34.3473	33.6213
ENSMUSG00000003382	Etv3	10274	1236	1578	1419	1414	1249	1483	20.9501	25.3417	26.4919	23.6969	22.3137	23.9198
ENSMUSG00000003402	Prkcsh	4275	2502	2636	2570	2527	2397	2749	101.92	101.737	115.31	101.777	102.915	106.56
ENSMUSG00000003410	Elavl3	6890	3	5	1	3	5	6	0.0758243	0.119735	0.0278388	0.0749694	0.133198	0.144307
ENSMUSG00000003411	Rab3b	3524	0	0	0	0	0	0	0	0	0	0	0	0
ENSMUSG00000003418	St8sia6	7664	0	0	0	0	0	0	0	0	0	0	0	0
ENSMUSG00000003420	Fcgrt	2102	258	351	318	453	422	480	21.3744	27.5514	29.0178	37.1063	36.8492	37.8412
ENSMUSG00000003421	Nosip	2800	758	776	669	724	689	788	47.143	45.727	45.8287	44.5208	45.1658	46.6364
ENSMUSG00000003423	Pih1d1	2020	329	344	321	401	363	391	28.3629	28.098	30.4806	34.1802	32.984	32.0761
ENSMUSG00000003429	Rps11	865	7565	11146	9716	11394	10548	11773	1523	2126.04	2154.47	2268	2238.22	2255.42
ENSMUSG00000003435	Supt5	5764	3003	2838	2479	2713	2559	2846	90.7272	81.2376	82.494	81.0416	81.4881	81.8215
ENSMUSG00000003436	Dll3	2850	3	4	3	7	2	2	0.183309	0.231571	0.201905	0.422898	0.128805	0.11629
ENSMUSG00000003437	Paf1	3438	1538	1415	1275	1327	1248	1475	77.9035	67.9078	71.1335	66.458	66.628	71.0956
ENSMUSG00000003438	Timm50	2684	1215	1415	1332	1259	1244	1404	78.8316	86.9847	95.19	80.7654	85.0719	86.6844
ENSMUSG00000003444	Med29	1281	333	312	257	320	288	328	45.2691	40.186	38.4816	43.0114	41.2659	42.4308
ENSMUSG00000003452	Bicd1	27373	1	1	0	0	1	0	0.00636186	0.00602763	0	0	0.00670541	0
ENSMUSG00000003458	Ncstn	3975	2204	2385	2020	2202	2147	2313	96.5564	98.9966	97.4729	95.3811	99.1386	96.4262
ENSMUSG00000003464	Pex19	3815	1469	1652	1434	1642	1488	1647	67.0554	71.4471	72.0982	74.1073	71.5907	71.5411
ENSMUSG00000003469	Phyhip	2910	1	1	0	1	0	1	0.059843	0.0566991	0	0.0591683	0	0.056946
ENSMUSG00000003476	Crhr2	5115	0	0	0	0	0	0	0	0	0	0	0	0
ENSMUSG00000003477	Inmt	1600	0	0	0	0	0	0	0	0	0	0	0	0
ENSMUSG00000003484	Cyp4f18	1855	18	17	23	36	31	34	1.6898	1.51208	2.37823	3.34149	3.06737	3.03733
ENSMUSG00000003500	Impdh1	3294	2651	2800	2522	2329	2183	2341	140.15	140.25	146.856	121.739	121.64	117.77
ENSMUSG00000003505	Psg18	3232	0	0	0	0	0	0	0	0	0	0	0	0
ENSMUSG00000003518	Dusp3	4682	3332	3548	2871	3013	2741	3085	123.931	125.032	117.617	110.803	107.455	109.189
ENSMUSG00000003526	Prodh	7797	123	137	126	126	126	124	2.74716	2.89909	3.09965	2.78244	2.96614	2.63542
ENSMUSG00000003527	Ess2	4231	366	312	276	335	255	356	15.0641	12.1669	12.5123	13.6328	11.0623	13.9432
ENSMUSG00000003528	Slc25a1	2164	1287	1187	1083	1091	975	1163	103.568	90.5029	95.9933	86.806	82.6981	89.0592
ENSMUSG00000003531	Dgcr6	2985	380	402	338	318	321	412	22.169	22.2203	21.7191	18.3428	19.7383	22.8723
ENSMUSG00000003534	Ddr1	4774	4	5	1	6	3	1	0.14591	0.172805	0.0401779	0.216397	0.115342	0.0347116
ENSMUSG00000003541	Ier3	1131	3201	3571	3222	2984	2656	3132	492.867	520.95	546.428	454.275	431.036	458.897
ENSMUSG00000003545	Fosb	6243	3	4	5	6	1	6	0.0836824	0.105715	0.153619	0.165478	0.0294005	0.159263
ENSMUSG00000003546	Klc4	2377	892	943	863	1122	1091	1270	65.3495	65.4563	69.6388	81.2729	84.2449	88.5383
ENSMUSG00000003549	Ercc1	3111	166	206	197	181	158	179	9.29211	10.9254	12.1461	10.0175	9.32191	9.53475
ENSMUSG00000003555	Cyp17a1	2769	1	0	0	1	0	1	0.0628903	0	0	0.0621812	0	0.0598458
ENSMUSG00000003559	As3mt	3212	742	847	682	821	767	911	40.2286	43.5088	40.7266	44.0098	43.8296	47.0002
ENSMUSG00000003573	Homer3	3440	365	360	359	431	380	477	18.4774	17.2668	20.0173	21.5725	20.2756	22.9782
ENSMUSG00000003575	Crtc1	11182	521	457	429	532	435	522	8.11381	6.74319	7.35881	8.19171	7.14032	7.73584
ENSMUSG00000003581	Rnf215	2232	147	149	156	126	178	161	11.4691	11.0144	13.406	9.71983	14.6377	11.9533
ENSMUSG00000003585	Sec14l2	3505	145	129	108	141	168	180	7.20421	6.07254	5.91024	6.92649	8.7977	8.51022
ENSMUSG00000003604	Aven	5001	441	506	422	463	408	464	15.3564	16.6941	16.1855	15.9407	14.9745	15.3751
ENSMUSG00000003617	Cp	9566	51	44	24	104	112	103	0.928424	0.758912	0.481228	1.87191	2.149	1.78428
ENSMUSG00000003623	Crot	5456	249	275	279	360	303	302	7.94752	8.31624	9.80843	11.3608	10.1933	9.17253
ENSMUSG00000003644	Rps6ka1	4258	2963	3085	2714	2800	2546	2919	121.18	119.541	122.257	113.223	109.749	113.602
ENSMUSG00000003657	Calb2	1743	0	0	0	0	0	0	0	0	0	0	0	0
ENSMUSG00000003660	Snrnp200	7819	6802	7422	6054	6971	6160	6899	151.493	156.617	148.512	153.506	144.603	146.215
ENSMUSG00000003662	Ciao1	3197	1101	1302	1032	1076	1044	1274	59.9724	67.195	61.9165	57.9498	59.9385	66.0364
ENSMUSG00000003665	Has1	4518	1	3	1	3	1	3	0.0385443	0.109558	0.0424545	0.114329	0.0406258	0.110035
ENSMUSG00000003680	Taf6l	5017	192	211	191	201	246	233	6.66444	6.93917	7.30229	6.89817	8.99993	7.69606
ENSMUSG00000003721	Insig2	3473	236	317	272	289	278	283	11.8335	15.0599	15.0222	14.3277	14.6922	13.5032
ENSMUSG00000003731	Kpna6	6729	2500	2835	2379	2719	2568	2743	64.6987	69.5139	67.8131	69.573	70.0475	67.551
ENSMUSG00000003746	Man1a	9647	607	688	641	766	677	758	10.9573	11.767	12.7449	13.6716	12.8808	13.0207
ENSMUSG00000003752	Itpkc	5285	121	122	99	124	134	124	3.987	3.80876	3.59302	4.03979	4.6538	3.88806
ENSMUSG00000003762	Coq8b	5586	209	210	181	207	169	246	6.51556	6.20279	6.21509	6.38045	5.55308	7.29778
ENSMUSG00000003778	Brd8	10633	1212	1275	1012	1142	1100	1257	19.8497	19.7844	18.2555	18.4924	18.9882	19.5901
ENSMUSG00000003779	Kif20a	4338	4417	4229	3487	4053	3855	4244	177.314	160.849	154.181	160.868	163.111	162.122
ENSMUSG00000003808	Farsa	4538	2442	2614	2354	2534	2447	2684	93.7103	95.0408	99.4974	96.1445	98.9732	98.0109
ENSMUSG00000003809	Gcdh	2754	240	233	182	296	227	303	15.1759	13.9592	12.6758	18.5059	15.129	18.232
ENSMUSG00000003810	Mast2	8049	2139	2176	1808	1826	1776	1859	46.2781	44.6052	43.085	39.0608	40.4994	38.2731
ENSMUSG00000003812	Dnase2a	5389	2086	2156	2034	2146	2120	2308	67.4082	66.01	72.3956	68.5652	72.2064	70.9715
ENSMUSG00000003813	Rad23a	2577	1404	1533	1406	1457	1323	1592	94.8766	98.1514	104.65	97.3481	94.2309	102.373
ENSMUSG00000003814	Calr	2880	22545	21537	18365	18588	17791	20135	1363.21	1233.85	1223.12	1111.28	1133.85	1158.55
ENSMUSG00000003824	Syce2	1968	3038	3111	2890	2620	2422	2804	268.825	260.822	281.671	229.223	225.89	236.107
ENSMUSG00000003847	Nfat5	18378	1910	1859	1467	2007	1676	1862	18.0985	16.6898	15.3109	18.8032	16.7388	16.7895
ENSMUSG00000003848	Nob1	3486	1842	1954	1764	1838	1642	1941	92.0171	92.4839	97.0601	90.7821	86.4557	92.2687
ENSMUSG00000003849	Nqo1	1553	2	1	5	4	1	0	0.224267	0.106242	0.617544	0.443477	0.118189	0
ENSMUSG00000003863	Ppfia3	7899	31	44	41	49	37	39	0.683433	0.919072	0.995592	1.06809	0.859761	0.81818
ENSMUSG00000003865	Gys1	4789	1406	1558	1409	1107	975	1136	51.1266	53.6774	56.4333	39.8002	37.3687	39.3088
ENSMUSG00000003868	Ruvbl2	2902	3157	3674	3340	3055	2997	3491	189.445	208.887	220.759	181.258	189.556	199.347
ENSMUSG00000003872	Lin7b	1463	0	1	1	6	4	0	0	0.112778	0.131107	0.706137	0.501838	0
ENSMUSG00000003873	Bax	1576	1885	2174	1930	2028	1891	2281	208.287	227.6	234.893	221.561	220.233	239.842
ENSMUSG00000003882	Il7r	4663	12	23	16	4	11	18	0.448149	0.813826	0.658149	0.147699	0.432987	0.639681
ENSMUSG00000003923	Tfam	4438	668	867	701	727	710	805	26.2117	32.233	30.2971	28.2052	29.3643	30.0583
ENSMUSG00000003929	Zfp81	6790	230	300	209	257	257	288	5.89881	7.28988	5.904	6.51697	6.94723	7.02877
ENSMUSG00000003934	Efnb3	3183	7	20	10	19	11	22	0.382973	1.03672	0.602605	1.02778	0.634314	1.14536
ENSMUSG00000003948	Mmd	3581	888	1068	837	1005	873	932	43.1832	49.208	44.8323	48.3219	44.7464	43.1289
ENSMUSG00000003949	Hlf	6681	0	0	0	0	0	0	0	0	0	0	0	0
ENSMUSG00000003955	Fam162a	850	1845	2184	1906	1635	1414	1606	377.993	423.938	430.104	331.193	305.336	313.1
ENSMUSG00000003970	Rpl8	1359	34184	37213	34715	37067	35325	40680	4380.36	4517.98	4899.68	4696.24	4771.01	4960.41
ENSMUSG00000003974	Grm3	3049	0	0	0	0	0	0	0	0	0	0	0	0
ENSMUSG00000003992	Ssbp2	7985	0	0	0	0	0	0	0	0	0	0	0	0
ENSMUSG00000004018	Fancl	3372	192	243	181	253	243	278	9.91562	11.8902	10.2958	12.9186	13.2272	13.662
ENSMUSG00000004031	Brinp2	8767	1	0	0	0	0	0	0.0198635	0	0	0	0	0
ENSMUSG00000004032	Gstm5	1278	0	0	0	0	0	0	0	0	0	0	0	0
ENSMUSG00000004035	Gstm7	1601	0	0	0	0	0	0	0	0	0	0	0	0
ENSMUSG00000004038	Gstm3	1311	0	1	0	0	0	0	0	0.125854	0	0	0	0
ENSMUSG00000004040	Stat3	9527	777	924	801	947	900	935	14.2027	16.0024	16.1267	17.115	17.3394	16.2634
ENSMUSG00000004043	Stat5a	7133	758	811	689	872	833	893	18.5056	18.7593	18.5275	21.0488	21.4349	20.7461
ENSMUSG00000004044	Cavin1	3587	0	0	0	0	0	0	0	0	0	0	0	0
ENSMUSG00000004054	Map3k11	4393	1893	1840	1858	1975	1965	2118	75.0405	69.1076	81.1249	77.4084	82.1012	79.8953
ENSMUSG00000004056	Akt2	7131	1151	1200	1039	1153	1002	1062	28.1081	27.7651	27.947	27.8395	25.7908	24.6792
ENSMUSG00000004069	Dnaja3	3912	1206	1336	1120	1275	1211	1315	53.6852	56.3477	54.9147	56.1169	56.819	55.7036
ENSMUSG00000004070	Hmox2	2217	1563	1546	1155	1530	1494	1610	122.772	115.057	99.9277	118.825	123.69	120.342
ENSMUSG00000004071	Cdip1	10094	668	692	641	633	611	631	11.5244	11.3113	12.1805	10.7975	11.1103	10.3591
ENSMUSG00000004085	Map3k20	10175	2489	2737	2352	2521	2218	2360	42.5988	44.3822	44.3376	42.66	40.0106	38.4356
ENSMUSG00000004096	Cwc15	1571	2261	2130	1822	1972	1881	2089	250.629	223.703	222.455	216.129	219.766	220.353
ENSMUSG00000004098	Col5a3	6809	0	0	0	0	0	0	0	0	0	0	0	0
ENSMUSG00000004099	Dnmt1	7377	10046	10310	8720	9728	9325	10348	237.148	230.594	226.729	227.052	232.016	232.452
ENSMUSG00000004100	Ppan	4004	2734	2536	2614	2572	2491	2805	118.908	104.502	125.222	110.601	114.19	116.09
ENSMUSG00000004105	Angptl2	6286	1391	1479	1300	1105	957	1060	38.5353	38.8206	39.6678	30.2671	27.9438	27.944
ENSMUSG00000004110	Cacna1e	25228	0	0	0	0	0	0	0	0	0	0	0	0
ENSMUSG00000004113	Cacna1b	9942	4	2	8	1	2	0	0.0700636	0.0331914	0.154343	0.0173184	0.0369236	0
ENSMUSG00000004127	Trmt10a	7976	319	354	330	303	315	356	6.96485	7.32297	7.93594	6.54093	7.24892	7.39642
ENSMUSG00000004151	Etv1	13296	2128	2397	1872	2155	1857	2005	27.8713	29.7451	27.0056	27.9067	25.6353	24.9891
ENSMUSG00000004187	Kifc2	3932	12	5	9	2	9	5	0.531464	0.20981	0.439034	0.0875787	0.420124	0.210723
ENSMUSG00000004207	Psap	2744	15206	17405	15416	18935	17356	19762	965.022	1046.55	1077.6	1188.13	1160.95	1193.45
ENSMUSG00000004221	Ikbkg	8110	411	515	462	539	464	479	8.82526	10.4774	10.9267	11.4433	10.5014	9.78748
ENSMUSG00000004231	Pax2	5409	0	0	0	0	0	0	0	0	0	0	0	0
ENSMUSG00000004233	Wars2	5946	287	350	249	300	283	322	8.4055	9.71208	8.03238	8.68718	8.73594	8.97403
ENSMUSG00000004263	Atn1	4600	134	86	73	69	83	98	5.07287	3.08468	3.04393	2.5827	3.31183	3.53041
ENSMUSG00000004264	Phb2	3718	7549	7257	6866	6962	6611	7272	353.579	322.045	354.213	322.409	326.367	324.116
ENSMUSG00000004266	Ptpn6	2802	8952	8520	7334	8682	8100	9364	556.363	501.696	502.045	533.499	530.597	553.796
ENSMUSG00000004267	Eno2	4705	1809	1948	1613	1614	1411	1626	66.9554	68.3122	65.7574	59.0644	55.0447	57.2687
ENSMUSG00000004268	Emg1	4632	2891	3801	3316	3341	3060	3682	108.689	135.394	137.314	124.191	121.255	131.726
ENSMUSG00000004270	Lpcat3	3268	1531	1447	1285	1339	1258	1361	81.583	73.0559	75.4207	70.5474	70.6556	69.0133
ENSMUSG00000004285	Atp6v1f	1063	2008	2396	2154	2440	2117	2487	328.955	371.897	388.671	395.22	365.541	387.703
ENSMUSG00000004296	Il12b	1967	0	0	0	0	0	0	0	0	0	0	0	0
ENSMUSG00000004317	Clcn5	11452	699	860	654	542	493	507	10.6292	12.3904	10.9538	8.14892	7.90157	7.3364
ENSMUSG00000004319	Clcn3	17071	1565	1774	1460	1468	1249	1454	15.9647	17.146	16.4045	14.8064	13.4292	14.1144
ENSMUSG00000004328	Hif3a	6710	0	0	0	0	0	0	0	0	0	0	0	0
ENSMUSG00000004341	Gpx6	1368	0	0	0	0	0	0	0	0	0	0	0	0
ENSMUSG00000004344	Gpx5	1674	0	0	0	0	0	0	0	0	0	0	0	0
ENSMUSG00000004347	Pde1c	20520	0	0	0	0	0	0	0	0	0	0	0	0
ENSMUSG00000004356	Utp20	10199	2665	3049	2503	2997	2733	3015	45.5036	49.3252	47.0731	50.5954	49.1847	48.9876
ENSMUSG00000004359	Spic	3841	0	0	0	0	0	0	0	0	0	0	0	0
ENSMUSG00000004360	9330159F19Rik	5767	0	0	0	0	0	0	0	0	0	0	0	0
ENSMUSG00000004364	Cul3	4873	2948	3427	2614	2923	2720	2941	105.351	116.034	102.891	103.28	102.452	100.013
ENSMUSG00000004366	Sst	721	0	0	0	0	0	0	0	0	0	0	0	0
ENSMUSG00000004371	Il11	2081	1	4	4	1	2	0	0.0836824	0.317144	0.368687	0.082739	0.176403	0
ENSMUSG00000004383	Large1	7976	0	0	1	0	0	0	0	0	0.0240483	0	0	0
ENSMUSG00000004393	Ddx56	2533	1363	1514	1377	1545	1332	1568	93.7059	98.6188	104.272	105.021	96.5199	102.581
ENSMUSG00000004394	Tmed4	2178	585	722	630	754	654	739	46.774	54.6951	55.482	59.6068	55.1148	56.2268
ENSMUSG00000004415	Col26a1	8176	0	0	0	0	0	0	0	0	0	0	0	0
ENSMUSG00000004446	Bid	3550	2150	2479	2176	2313	2089	2416	105.467	115.217	117.571	112.184	108.009	112.778
ENSMUSG00000004451	Ralb	4930	3077	3385	2999	2843	2550	2993	108.689	113.287	116.681	99.2915	94.9383	100.604
ENSMUSG00000004455	Ppp1cc	3424	4405	4573	3899	3528	3399	3958	224.036	220.362	218.418	177.41	182.207	191.557
ENSMUSG00000004460	Dnajb11	3236	1651	1655	1401	1486	1350	1586	88.8474	84.3837	83.0423	79.0665	76.5726	81.2178
ENSMUSG00000004462	Tbccd1	6939	270	314	251	308	272	318	6.776	7.46624	6.93819	7.64251	7.19482	7.59428
ENSMUSG00000004473	Clec11a	2978	8	4	5	8	8	8	0.467812	0.221618	0.322044	0.462538	0.493075	0.445166
ENSMUSG00000004500	Zfp324	4776	134	113	119	121	111	139	4.88593	3.90376	4.77917	4.36218	4.26586	4.82289
ENSMUSG00000004508	Gab2	6168	965	880	743	800	766	817	27.2452	23.54	23.1054	22.332	22.7946	21.95
ENSMUSG00000004530	Coro1c	9664	6757	6566	5663	5672	5125	5884	121.76	112.102	112.398	101.056	97.3386	100.896
ENSMUSG00000004535	Tax1bp1	9991	3145	3580	2742	3277	2896	3105	54.8174	59.1212	52.6415	56.4742	53.2032	51.5002
ENSMUSG00000004540	Psg17	2100	2	0	0	0	1	0	0.165851	0	0	0	0.0874035	0
ENSMUSG00000004542	Psg19	3205	0	0	0	0	0	0	0	0	0	0	0	0
ENSMUSG00000004552	Ctse	3170	570	577	484	623	562	657	31.3128	30.0321	29.2857	33.8385	32.5406	34.3449
ENSMUSG00000004558	Ndrg2	3397	0	0	0	1	0	0	0	0	0	0.0506858	0	0
ENSMUSG00000004561	Mettl17	3970	355	346	356	422	389	430	15.572	14.3799	17.2	18.3022	17.9849	17.9488
ENSMUSG00000004562	Arhgef40	10366	278	300	293	339	345	409	4.67025	4.77506	5.42158	5.63081	6.1088	6.53836
ENSMUSG00000004565	Pnpla6	9698	358	384	342	466	383	433	6.42846	6.53308	6.76416	8.27344	7.24878	7.39881
ENSMUSG00000004567	Mcoln1	7555	496	502	406	540	475	482	11.4328	10.9632	10.3077	12.3067	11.54	10.5723
ENSMUSG00000004568	Arhgef18	13889	432	468	412	473	464	514	5.41651	5.5596	5.68979	5.86371	6.1319	6.13266
ENSMUSG00000004591	Pkn2	12877	969	1102	935	1086	924	990	13.1043	14.12	13.9273	14.521	13.1706	12.7402
ENSMUSG00000004609	Cd33	7771	1504	1732	1407	3234	3026	3104	33.7037	36.7739	34.7286	71.6548	71.4727	66.1914
ENSMUSG00000004610	Etfb	1164	52	73	63	77	72	56	7.77959	10.3476	10.3814	11.3899	11.3534	7.97244
ENSMUSG00000004612	Nkg7	914	0	0	0	0	0	0	0	0	0	0	0	0
ENSMUSG00000004626	Stxbp2	4159	1643	1661	1477	1731	1559	1789	68.7947	65.8946	68.1179	71.6622	68.8027	71.2817
ENSMUSG00000004630	Pcp2	1828	0	0	0	0	0	0	0	0	0	0	0	0
ENSMUSG00000004631	Sgce	10612	0	0	0	0	0	0	0	0	0	0	0	0
ENSMUSG00000004633	Chn2	5812	0	0	0	0	0	0	0	0	0	0	0	0
ENSMUSG00000004637	Wwox	10173	197	192	177	177	168	174	3.37228	3.11402	3.33729	2.99576	3.03116	2.83437
ENSMUSG00000004642	Slbp	6076	852	888	791	909	877	951	24.419	24.1137	24.9706	25.759	26.4929	25.937
ENSMUSG00000004651	Tyr	7108	0	0	0	0	0	0	0	0	0	0	0	0
ENSMUSG00000004654	Ghrhr	3487	0	0	0	0	0	0	0	0	0	0	0	0
ENSMUSG00000004655	Aqp1	2627	1	0	3	3	0	0	0.0662897	0	0.219044	0.196627	0	0
ENSMUSG00000004661	Arid3b	7976	11	29	12	14	26	26	0.240167	0.599904	0.28858	0.302221	0.598324	0.540188
ENSMUSG00000004665	Cnn2	2460	60	66	56	73	58	64	4.24739	4.42668	4.36639	5.1094	4.32754	4.31123
ENSMUSG00000004667	Polr2e	2670	2100	1913	1749	1839	1661	2023	136.967	118.215	125.646	118.591	114.184	125.557
ENSMUSG00000004668	Abca13	19737	13	14	7	8	5	4	0.114701	0.117035	0.0680278	0.0697897	0.0464983	0.0335842
ENSMUSG00000004677	Myo9b	7496	3145	3026	2751	3054	2817	3191	73.063	66.6052	70.3932	70.149	68.9772	70.543
ENSMUSG00000004698	Hdac9	14838	142	172	141	147	109	113	1.66655	1.91259	1.82269	1.70578	1.34834	1.262
ENSMUSG00000004707	Ly9	3307	15	4	19	21	15	19	0.789884	0.19957	1.10202	1.09337	0.83254	0.952085
ENSMUSG00000004709	Cd244a	4876	0	0	0	0	0	1	0	0	0	0	0	0.0339854
ENSMUSG00000004730	Adgre1	3238	1662	2308	1967	3178	2770	3235	89.3842	117.606	116.519	168.989	157.019	165.559
ENSMUSG00000004748	Mtfp1	1738	245	221	204	228	205	254	24.5484	20.9803	22.5139	22.5875	21.6497	24.2181
ENSMUSG00000004768	Rab23	8285	103	102	101	72	76	95	2.16497	2.03131	2.33829	1.49631	1.68372	1.90015
ENSMUSG00000004771	Rab11a	2992	1232	1322	1136	1363	1262	1421	71.706	72.9019	72.826	78.4362	77.4187	78.7026
ENSMUSG00000004788	Eif2b2	1885	1291	1209	1141	1086	1012	1101	119.267	105.824	116.103	99.1975	98.5411	96.7904
ENSMUSG00000004789	Dlst	9559	5117	5475	4555	5080	4811	5090	93.2201	94.5019	91.3999	91.5026	92.3785	88.2392
ENSMUSG00000004791	Pgf	2903	1	0	1	1	3	1	0.0599873	0	0.0660728	0.059311	0.18968	0.0570833
ENSMUSG00000004798	Ulk2	5977	533	593	492	757	595	650	15.5292	16.3697	15.7889	21.8069	18.2718	18.0213
ENSMUSG00000004814	Ccl24	1295	818	853	650	1315	1372	1538	109.999	108.68	96.2749	174.839	194.461	196.808
ENSMUSG00000004815	Dgkq	7189	232	328	282	325	279	291	5.61987	7.52791	7.52403	7.7839	7.12334	6.70781
ENSMUSG00000004821	Tmed11	763	0	0	0	0	0	0	0	0	0	0	0	0
ENSMUSG00000004837	Grap	1793	500	581	477	548	529	588	48.5619	53.4644	51.0279	52.6238	54.1531	54.3442
ENSMUSG00000004842	Pou1f1	3891	0	0	0	0	0	0	0	0	0	0	0	0
ENSMUSG00000004843	Chmp2b	1928	393	489	431	436	387	452	35.497	41.8476	42.8785	38.9369	36.8427	38.8497
ENSMUSG00000004846	Plod3	4519	1926	2120	1917	1977	1871	2212	74.2199	77.4038	81.3672	75.3263	75.994	81.1146
ENSMUSG00000004849	Ap1s1	2198	3684	3921	3591	3830	3524	4049	291.876	294.332	313.37	300.022	294.277	305.265
ENSMUSG00000004864	Mapk13	3150	109	156	97	122	102	129	6.02591	8.17115	5.90651	6.66855	5.94344	6.78634
ENSMUSG00000004865	Srpk1	12376	3392	3592	2927	3439	3171	3547	47.729	47.8878	45.3641	47.8447	47.0288	47.4938
ENSMUSG00000004872	Pax3	6187	447	430	380	385	339	398	12.5815	11.4672	11.7808	10.7143	10.057	10.6601
ENSMUSG00000004880	Lbr	4761	3828	4725	3951	4654	4272	4659	140.017	163.747	159.176	168.31	164.695	162.163
ENSMUSG00000004885	Crabp2	1322	2	2	0	3	4	3	0.263454	0.249613	0	0.390726	0.555363	0.376051
ENSMUSG00000004891	Nes	6416	186	213	173	122	118	133	5.04841	5.47752	5.17191	3.27399	3.37571	3.43513
ENSMUSG00000004892	Bcan	4064	0	0	0	0	0	0	0	0	0	0	0	0
ENSMUSG00000004894	Hapln2	2371	0	0	0	0	0	0	0	0	0	0	0	0
ENSMUSG00000004895	Prcc	2099	1327	1132	1017	995	986	1032	110.094	88.9822	92.9348	81.6193	86.2209	81.4749
ENSMUSG00000004896	Rrnad1	6342	470	569	414	591	538	660	12.9056	14.8032	12.5211	16.0451	15.5706	17.2454
ENSMUSG00000004897	Hdgf	2873	14250	13720	11773	11928	11561	12780	863.745	787.93	785.997	714.849	738.597	737.143
ENSMUSG00000004902	Slc25a18	1911	3	1	0	0	2	3	0.27338	0.0863392	0	0	0.192096	0.260146
ENSMUSG00000004929	Thop1	5059	1203	1183	1043	1133	1057	1280	41.4102	38.5824	39.5448	38.5609	38.3494	41.9278
ENSMUSG00000004931	Apba3	2890	301	310	329	310	287	355	18.1374	17.6983	21.8357	18.4691	18.2277	20.3557
ENSMUSG00000004933	Matk	4594	0	0	1	1	0	0	0	0	0.0417521	0.0374793	0	0
ENSMUSG00000004934	Pias4	3695	334	342	355	299	326	347	15.7412	15.2715	18.4282	13.9328	16.1939	15.5622
ENSMUSG00000004936	Map2k1	3391	2893	3709	3210	3116	2981	3138	148.569	180.467	181.571	158.217	161.355	153.349
ENSMUSG00000004937	Sgta	2876	1583	1432	1322	1335	1344	1484	95.8514	82.1529	88.1682	79.9235	85.7745	85.507
ENSMUSG00000004939	Nmrk2	1854	0	0	0	0	0	0	0	0	0	0	0	0
ENSMUSG00000004945	Tmem242	1837	833	1007	885	952	955	947	78.9664	90.446	92.4068	89.2298	95.4206	85.4274
ENSMUSG00000004947	Dtx2	7032	480	446	372	418	440	460	11.8869	10.4647	10.1469	10.2348	11.4848	10.8402
ENSMUSG00000004948	Zp3	1323	0	0	0	1	0	1	0	0	0	0.130143	0	0.125255
ENSMUSG00000004951	Hspb1	1031	0	0	0	0	0	0	0	0	0	0	0	0
ENSMUSG00000004952	Rasa4	7485	522	559	522	691	638	789	12.1447	12.3222	13.3767	15.8953	15.645	17.4679
ENSMUSG00000004961	Syt5	2380	0	0	0	0	0	0	0	0	0	0	0	0
ENSMUSG00000004980	Hnrnpa2b1	6584	17859	21973	17143	19102	17847	20699	472.361	550.641	499.421	499.541	497.535	520.974
ENSMUSG00000004988	Fxyd4	1957	0	0	0	4	0	0	0	0	0	0.351926	0	0
ENSMUSG00000004994	Ccdc130	2694	198	143	140	152	126	171	12.7989	8.75805	9.96782	9.71467	8.58462	10.5185
ENSMUSG00000004996	Mri1	3273	501	590	553	585	564	624	26.6562	29.7423	32.4077	30.7746	31.6287	31.5933
ENSMUSG00000005034	Prkacb	8772	1687	1907	1495	1911	1720	2018	33.4906	35.8691	32.6898	37.5098	35.9897	38.1223
ENSMUSG00000005043	Sgsh	4414	519	582	550	662	622	672	20.4758	21.755	23.9001	25.8231	25.8646	25.2286
ENSMUSG00000005045	Chd5	9583	53	70	57	61	52	46	0.963121	1.20522	1.14089	1.096	0.995978	0.79545
ENSMUSG00000005054	Cstb	603	1820	2035	1803	1826	1855	1996	525.606	556.822	573.519	521.394	564.644	548.529
ENSMUSG00000005057	Sh2b2	5406	1255	1175	1085	1253	1170	1390	40.4272	35.8617	38.4967	39.9078	39.7244	42.6084
ENSMUSG00000005069	Pex5	3943	1312	1834	1559	1555	1443	1711	57.9447	76.7435	75.8384	67.9025	67.1719	71.9084
ENSMUSG00000005078	Jkamp	2692	655	745	617	636	597	654	42.3714	45.6615	43.9622	40.6784	40.705	40.2586
ENSMUSG00000005087	Cd44	6776	10093	11006	9134	9843	9047	10044	259.39	267.994	258.558	250.113	245.064	245.635
ENSMUSG00000005089	Slc1a2	13133	1	0	1	1	1	1	0.01326	0	0.0146051	0.0131105	0.013976	0.0126181
ENSMUSG00000005102	Eif2ak4	7457	1240	1376	1169	1507	1360	1460	28.9577	30.4455	30.0691	34.7962	33.4752	32.4448
ENSMUSG00000005103	Wdr1	8899	3552	3902	3220	3604	3523	3648	69.5085	72.3461	69.404	69.731	72.664	67.9313
ENSMUSG00000005107	Slc2a9	5083	546	634	509	710	597	697	18.7059	20.5797	19.2073	24.0503	21.5577	22.7232
ENSMUSG00000005124	Ccn4	5565	0	0	0	0	0	0	0	0	0	0	0	0
ENSMUSG00000005125	Ndrg1	6596	8999	9782	8428	7240	6491	7025	237.586	244.69	245.083	188.991	180.625	176.491
ENSMUSG00000005131	4930550C14Rik	3539	8	10	4	8	10	4	0.393655	0.466217	0.216795	0.389217	0.518642	0.187299
ENSMUSG00000005142	Man2b1	8026	3210	3560	3002	4473	4100	4679	69.6486	73.1846	71.7433	95.9582	93.7633	96.6074
ENSMUSG00000005148	Klf5	5201	0	0	0	0	0	0	0	0	0	0	0	0
ENSMUSG00000005150	Wdr83	2818	351	412	338	381	399	401	21.6906	24.1227	23.0062	23.2791	25.9884	23.5809
ENSMUSG00000005161	Prdx2	3050	3642	4604	3915	4499	4111	4999	207.944	249.06	246.208	253.979	247.398	271.606
ENSMUSG00000005198	Polr2a	7067	5916	5734	4765	5116	4942	5157	145.781	133.873	129.329	124.646	128.356	120.926
ENSMUSG00000005202	Shbg	1506	0	0	0	0	0	0	0	0	0	0	0	0
ENSMUSG00000005204	Senp3	3632	3145	3615	3258	3414	3237	3675	150.793	164.222	172.058	161.845	163.586	167.675
ENSMUSG00000005220	Corin	5400	0	0	0	0	0	0	0	0	0	0	0	0
ENSMUSG00000005225	Plekha8	7005	465	528	441	490	391	499	11.5598	12.4364	12.0754	12.044	10.2451	11.8045
ENSMUSG00000005232	G6pc2	1974	0	0	0	0	0	0	0	0	0	0	0	0
ENSMUSG00000005233	Spc25	3188	695	864	726	762	790	837	37.9641	44.7161	43.6805	41.1546	45.4838	43.5074
ENSMUSG00000005237	Dnah2	14968	0	0	0	1	0	2	0	0	0	0.0115032	0	0.0221423
ENSMUSG00000005251	Ripk4	3591	0	0	0	0	0	0	0	0	0	0	0	0
ENSMUSG00000005262	Ufd1	4336	564	664	581	659	550	684	22.6515	25.2667	25.7014	26.1685	23.2821	26.1411
ENSMUSG00000005267	Zfp287	7632	164	177	126	138	127	169	3.74207	3.82652	3.16666	3.11331	3.05431	3.66948
ENSMUSG00000005268	Prlr	15339	0	0	0	0	0	0	0	0	0	0	0	0
ENSMUSG00000005299	Letm1	9650	1005	1192	967	1013	951	1108	18.1362	20.3806	19.2207	18.0744	18.0884	19.0269
ENSMUSG00000005312	Ubqln1	4406	4606	4371	3877	4091	3630	4154	182.048	163.684	168.78	159.87	151.22	156.235
ENSMUSG00000005320	Fgfr4	3542	0	0	0	0	0	0	0	0	0	0	0	0
ENSMUSG00000005338	Cadm3	7248	0	0	0	0	0	1	0	0	0	0	0	0.0228633
ENSMUSG00000005339	Fcer1a	998	0	0	0	0	0	0	0	0	0	0	0	0
ENSMUSG00000005354	Txn2	4208	4070	4377	3756	3959	3721	4173	168.432	171.621	171.206	161.991	162.305	164.335
ENSMUSG00000005355	Casp14	2394	0	0	0	0	0	0	0	0	0	0	0	0
ENSMUSG00000005357	Slc1a6	2152	0	0	0	0	0	0	0	0	0	0	0	0
ENSMUSG00000005360	Slc1a3	8537	0	0	0	0	0	0	0	0	0	0	0	0
ENSMUSG00000005362	Crbn	6982	595	660	590	754	635	657	14.8403	15.5967	16.2085	18.594	16.6933	15.5934
ENSMUSG00000005364	Il5ra	3575	0	0	0	0	0	0	0	0	0	0	0	0
ENSMUSG00000005370	Msh6	4346	4416	4803	3994	4566	4085	4459	176.948	182.344	176.274	180.896	172.524	170.022
ENSMUSG00000005371	Fbxo11	4397	1418	1438	1126	1468	1235	1354	56.1599	53.9599	49.1192	57.4846	51.5535	51.0292
ENSMUSG00000005373	Mlxipl	5538	2	5	3	1	2	5	0.0628903	0.148966	0.103905	0.0310906	0.0662865	0.149614
ENSMUSG00000005374	Tbl2	7855	2596	2746	2484	2374	2107	2414	57.5526	57.6797	60.6562	52.0375	49.2341	50.9269
ENSMUSG00000005378	Bud23	3386	1398	1499	1345	1329	1341	1545	71.8996	73.0438	76.1912	67.5803	72.6925	75.6133
ENSMUSG00000005397	Nid1	6943	0	0	0	0	0	0	0	0	0	0	0	0
ENSMUSG00000005410	Mcm5	3993	9236	9906	8691	9355	8756	9785	402.801	409.325	417.484	403.391	402.489	406.086
ENSMUSG00000005413	Hmox1	1751	6404	7062	6255	5889	5323	5859	636.9	665.442	685.19	579.079	557.98	554.49
ENSMUSG00000005417	Mprip	13327	1911	2234	1806	2626	2311	2646	24.9709	27.6579	25.9929	33.9269	31.8285	32.9014
ENSMUSG00000005442	Cic	10294	3403	2835	2742	2769	2534	2879	57.5684	45.4399	51.092	46.3149	45.1825	46.3462
ENSMUSG00000005447	Pafah1b3	2107	565	637	530	599	531	636	46.6971	49.882	48.2482	48.9491	46.2571	50.0206
ENSMUSG00000005465	Il27ra	3495	10	5	7	4	4	5	0.498264	0.236043	0.384167	0.197058	0.210068	0.237071
ENSMUSG00000005469	Prkaca	2488	2246	2367	2037	2506	2270	2616	157.205	156.97	157.04	173.425	167.465	174.238
ENSMUSG00000005470	Asf1b	2338	1580	1759	1555	1661	1658	1781	117.684	124.134	127.572	122.323	130.163	126.234
ENSMUSG00000005474	Myl10	1203	0	0	0	0	0	0	0	0	0	0	0	0
ENSMUSG00000005481	Ddx39	5155	5175	6821	5875	6384	5834	6592	174.819	218.317	218.599	213.229	207.724	211.907
ENSMUSG00000005483	Dnajb1	3204	824	1051	943	906	877	920	44.7859	54.1227	56.4532	48.6875	50.2406	47.583
ENSMUSG00000005493	Msh4	6895	5	3	4	4	1	7	0.126282	0.0717887	0.111274	0.0998868	0.0266204	0.168236
ENSMUSG00000005501	Usp40	11871	590	668	559	676	619	650	8.65508	9.28449	9.03221	9.80486	9.57087	9.07366
ENSMUSG00000005503	Evx1	2877	0	0	0	0	0	0	0	0	0	0	0	0
ENSMUSG00000005505	Kbtbd4	3139	488	565	442	578	522	597	27.0729	29.6979	27.0085	31.7043	30.523	31.5166
ENSMUSG00000005506	Celf1	8446	4410	5151	4156	4652	4155	4603	90.9272	100.626	94.3831	94.8355	90.2959	90.3122
ENSMUSG00000005510	Ndufs3	2178	710	951	880	1053	944	1035	56.7684	72.043	77.4987	83.244	79.554	78.7479
ENSMUSG00000005514	Por	4021	8719	8188	7308	6459	6054	7061	377.606	335.979	348.605	276.575	276.348	290.997
ENSMUSG00000005533	Igf1r	16791	458	478	393	419	373	452	4.75002	4.697	4.48937	4.29655	4.07737	4.46086
ENSMUSG00000005534	Insr	13746	682	796	654	748	683	751	8.64001	9.55445	9.1258	9.36931	9.11995	9.05357
ENSMUSG00000005540	Fcer2a	3092	0	0	0	0	0	0	0	0	0	0	0	0
ENSMUSG00000005547	Cyp2a5	2073	0	0	0	0	0	0	0	0	0	0	0	0
ENSMUSG00000005553	Atp4a	3761	0	0	0	0	0	1	0	0	0	0	0	0.0440609
ENSMUSG00000005566	Trim28	4158	6017	6613	5760	6312	5991	6497	252.001	262.412	265.71	261.375	264.462	258.931
ENSMUSG00000005575	Ube2m	2357	2134	1867	1691	1766	1584	1797	157.667	130.693	137.611	129.007	123.351	126.341
ENSMUSG00000005580	Adcy9	5197	81	84	72	90	80	80	2.71418	2.66683	2.65735	2.98176	2.82543	2.5509
ENSMUSG00000005583	Mef2c	15715	4316	4881	3697	4855	4381	4691	47.827	51.2464	45.1237	53.1933	51.169	49.4661
ENSMUSG00000005609	Ctr9	8000	1281	1449	1128	1299	1107	1278	27.8847	29.8846	27.0451	27.9577	25.3984	26.4726
ENSMUSG00000005610	Eif4g2	10166	27138	28888	22724	24480	22330	23746	464.873	468.853	428.75	414.614	403.169	387.076
ENSMUSG00000005611	Mrvi1	6827	21	24	18	48	43	33	0.535668	0.58003	0.505722	1.21058	1.15608	0.801015
ENSMUSG00000005615	Pcyt1a	7412	390	509	424	527	473	463	9.16296	11.3306	10.9724	12.2421	11.7132	10.3515
ENSMUSG00000005621	Zfp592	7412	720	727	628	777	693	762	16.9162	16.1833	16.2515	18.0496	17.1611	17.0363
ENSMUSG00000005625	Psmd4	2808	4157	4484	3984	3906	3806	4254	257.804	263.474	272.14	239.507	248.782	251.048
ENSMUSG00000005628	Tmod4	1717	13	31	11	40	35	29	1.3185	2.97893	1.22883	4.01118	3.7415	2.79888
ENSMUSG00000005640	Insrr	5714	0	0	0	0	0	0	0	0	0	0	0	0
ENSMUSG00000005649	Cabp5	2526	0	1	0	0	0	0	0	0.0653184	0	0	0	0
ENSMUSG00000005656	Snx6	2998	1543	1931	1594	2048	1799	2056	89.6274	106.272	101.983	117.62	110.141	113.644
ENSMUSG00000005667	Mthfd2	3487	2139	2610	2196	1804	1729	2024	106.823	123.497	120.795	89.0773	91.0104	96.1867
ENSMUSG00000005672	Kit	8911	0	0	0	0	0	0	0	0	0	0	0	0
ENSMUSG00000005674	Tomm40l	5135	532	680	545	646	574	668	18.0417	21.8493	20.3576	21.6608	20.5173	21.5572
ENSMUSG00000005677	Nr1i3	4414	1	0	0	0	0	1	0.0394525	0	0	0	0	0.0375426
ENSMUSG00000005681	Apoa2	537	0	0	0	0	0	2	0	0	0	0	0	0.61718
ENSMUSG00000005682	Pan2	8472	664	750	592	819	751	755	13.6486	14.6064	13.4031	16.6449	16.2705	14.7679
ENSMUSG00000005683	Cs	5779	11157	11661	10011	10828	10170	11219	336.203	332.929	332.272	322.61	323.01	321.705
ENSMUSG00000005686	Ampd3	5627	491	513	423	423	419	426	15.1954	15.0421	14.4189	12.9433	13.6674	12.5455
ENSMUSG00000005687	Bcas2	4390	2082	2177	1923	1895	1876	2167	82.5891	81.8206	84.0203	74.3236	78.4362	81.7995
ENSMUSG00000005696	Sh2d1a	5505	0	0	0	0	0	0	0	0	0	0	0	0
ENSMUSG00000005698	Ctcf	4860	2113	2317	1803	2170	2010	2131	75.7129	78.6609	71.1589	76.8786	75.9115	72.6614
ENSMUSG00000005699	Pard6a	1582	131	154	121	119	137	144	14.4202	16.0614	14.6706	12.9516	15.8951	15.0839
ENSMUSG00000005705	Agrp	1013	4	7	4	1	4	1	0.687633	1.14014	0.757391	0.16997	0.724767	0.163586
ENSMUSG00000005716	Pvalb	1041	0	0	0	0	0	0	0	0	0	0	0	0
ENSMUSG00000005718	Tfap4	2541	416	411	439	427	380	439	28.5099	26.6874	33.1382	28.9338	27.449	28.6297
ENSMUSG00000005732	Ranbp1	1666	2184	2017	1616	1509	1520	1786	228.288	199.756	186.053	155.954	167.462	177.649
ENSMUSG00000005763	Cd247	5329	0	0	0	0	0	0	0	0	0	0	0	0
ENSMUSG00000005774	Rfx5	5497	519	600	442	651	576	665	16.4417	18.0092	15.4229	20.391	19.2329	20.0471
ENSMUSG00000005779	Psmb4	1951	2908	4369	4009	4189	3840	4390	259.563	369.482	394.138	369.688	361.262	372.875
ENSMUSG00000005800	Mmp8	2425	1	3	1	4	1	2	0.0718116	0.204117	0.0790966	0.284008	0.0756896	0.13667
ENSMUSG00000005802	Slc30a4	5482	0	0	0	1	0	1	0	0	0	0.0314082	0	0.0302286
ENSMUSG00000005803	Sqor	4084	817	991	854	960	844	972	34.8372	40.0366	40.109	40.4732	37.9319	39.44
ENSMUSG00000005804	Bloc1s6	3899	1259	1391	1201	1017	898	1062	56.2314	58.8631	59.0826	44.9107	42.2738	45.1365
ENSMUSG00000005813	Metap1	7000	1187	1233	1033	1004	889	971	29.5297	29.0626	28.3056	24.6955	23.3105	22.9868
ENSMUSG00000005823	Gpr108	2862	475	499	378	528	512	578	28.9022	28.7673	25.3333	31.7648	32.8359	33.4668
ENSMUSG00000005824	Tnfsf14	1847	232	246	209	220	182	232	21.874	21.9754	21.7045	20.5087	18.0864	20.8151
ENSMUSG00000005836	Gata6	6508	0	0	0	0	0	0	0	0	0	0	0	0
ENSMUSG00000005846	Rsl1d1	2258	3559	3874	3180	3525	3344	3625	274.48	283.077	270.13	268.793	271.826	266.036
ENSMUSG00000005864	Cnga2	3095	0	0	0	0	0	0	0	0	0	0	0	0
ENSMUSG00000005871	Apc	16116	966	1022	823	1000	948	930	10.4382	10.4632	9.79518	10.6838	10.7969	9.56274
ENSMUSG00000005873	Reep5	3151	1231	1388	1283	1298	1260	1522	68.0324	72.6792	78.0994	70.9265	73.3956	80.0429
ENSMUSG00000005881	Ergic3	2121	1559	1570	1431	1544	1495	1663	128.001	122.132	129.41	125.34	129.374	129.93
ENSMUSG00000005882	Uqcc1	6044	680	712	654	691	626	769	19.5925	19.4368	20.755	19.685	19.0107	21.0843
ENSMUSG00000005883	Spo11	3921	0	0	0	0	0	0	0	0	0	0	0	0
ENSMUSG00000005886	Ncoa2	15642	1342	1478	1257	1613	1450	1581	14.9406	15.5902	15.4139	17.7551	17.0147	16.7493
ENSMUSG00000005891	Prl4a1	876	0	0	0	0	0	0	0	0	0	0	0	0
ENSMUSG00000005892	Trh	1384	0	0	0	0	0	0	0	0	0	0	0	0
ENSMUSG00000005893	Nr2c2	14935	1318	1662	1326	1568	1353	1586	15.368	18.3609	17.0297	18.0769	16.628	17.5976
ENSMUSG00000005897	Nr2c1	4607	262	234	212	301	236	287	9.90352	8.38043	8.82647	11.2494	9.40247	10.3233
ENSMUSG00000005899	Smpd4	9034	1531	1503	1340	1526	1333	1550	29.5122	27.4503	28.4508	29.0842	27.0831	28.432
ENSMUSG00000005907	Pex1	10356	191	251	222	242	225	236	3.21179	3.99899	4.11179	4.02351	3.98785	3.77639
ENSMUSG00000005917	Otx1	5422	1	0	0	0	0	0	0.0321179	0	0	0	0	0
ENSMUSG00000005936	Kctd20	7821	1725	2005	1712	2001	1799	2076	38.409	42.2981	41.9866	44.0521	42.2199	43.9867
ENSMUSG00000005947	Itgae	4581	1	2	1	2	2	2	0.0380142	0.0720342	0.0418706	0.0751713	0.0801342	0.0723479
ENSMUSG00000005949	Ctns	3391	295	310	259	433	371	385	15.1496	15.0835	14.6501	21.9858	20.0814	18.8144
ENSMUSG00000005950	P2rx5	2395	0	0	0	0	0	0	0	0	0	0	0	0
ENSMUSG00000005951	Shpk	2985	22	29	22	32	28	23	1.28347	1.60296	1.41367	1.84581	1.72172	1.27685
ENSMUSG00000005952	Trpv1	3681	0	0	0	0	0	0	0	0	0	0	0	0
ENSMUSG00000005958	Ephb3	6641	0	0	0	0	0	0	0	0	0	0	0	0
ENSMUSG00000005968	Tuft1	3117	348	434	351	405	370	432	19.4424	22.9732	21.5993	22.3718	21.7878	22.967
ENSMUSG00000005973	Rcn1	3196	1032	1107	943	1030	1011	1119	56.2315	57.1491	56.5945	55.4897	58.0621	58.0203
ENSMUSG00000005980	Dnase1	3083	0	0	0	0	0	0	0	0	0	0	0	0
ENSMUSG00000005981	Trap1	2573	2237	2520	2259	2661	2383	2741	151.402	161.596	168.402	178.069	169.993	176.533
ENSMUSG00000005982	Naa60	3765	692	825	625	789	732	784	32.0072	36.1541	31.8409	36.0823	35.6857	34.507
ENSMUSG00000005983	1700037C18Rik	3227	11	16	9	14	14	11	0.593608	0.818069	0.53495	0.746984	0.796301	0.564872
ENSMUSG00000005986	Ankrd13d	2460	108	124	101	121	116	132	7.64531	8.31679	7.8751	8.46901	8.65508	8.89191
ENSMUSG00000005994	Tyrp1	2828	0	0	0	0	0	0	0	0	0	0	0	0
ENSMUSG00000006005	Tpr	10496	7686	8396	6346	7441	7091	7998	127.521	131.983	115.97	122.065	124.003	126.274
ENSMUSG00000006007	Pdc	3350	0	0	0	0	1	0	0	0	0	0	0.0547902	0
ENSMUSG00000006010	Odr4	4100	495	574	421	598	575	623	21.0246	23.0992	19.6955	25.1131	25.7414	25.1803
ENSMUSG00000006014	Prg4	4280	17	13	11	20	16	22	0.69169	0.501151	0.492968	0.804579	0.686158	0.851796
ENSMUSG00000006019	Dhx34	4596	218	244	209	247	189	244	8.26005	8.75949	8.7224	9.25335	7.54796	8.79764
ENSMUSG00000006021	Kptn	3341	89	112	94	109	105	106	4.63895	5.53109	5.39661	5.61736	5.76847	5.25758
ENSMUSG00000006024	Napa	3786	2311	2340	2080	2152	2028	2306	106.298	101.977	105.379	97.8687	98.3185	100.933
ENSMUSG00000006050	Sra1	2279	360	500	377	364	410	460	27.5084	36.1988	31.7298	27.5004	33.0208	33.448
ENSMUSG00000006056	Calcoco2	1621	0	0	0	0	0	0	0	0	0	0	0	0
ENSMUSG00000006057	Atp5g1	4912	1281	1456	1315	1451	1506	1516	45.4148	48.9071	51.3496	50.8617	56.2749	51.1443
ENSMUSG00000006058	Snf8	2677	712	795	585	711	718	765	46.3167	48.9991	41.9157	45.7302	49.2294	47.3554
ENSMUSG00000006095	Tbcb	1442	476	579	456	363	349	397	57.4841	66.2494	60.6554	43.3435	44.423	45.6228
ENSMUSG00000006127	Inpp5k	5728	283	306	254	346	287	316	8.60379	8.81429	8.50551	10.4005	9.19659	9.14199
ENSMUSG00000006134	Crkl	5042	1120	1193	1091	1257	1056	1142	38.6831	39.0397	41.5042	42.9254	38.4423	37.5336
ENSMUSG00000006143	Upk3bl	1303	0	0	0	0	0	0	0	0	0	0	0	0
ENSMUSG00000006154	Eps8l1	6036	0	0	0	0	0	0	0	0	0	0	0	0
ENSMUSG00000006169	Clint1	7033	2296	2484	1969	2448	2197	2425	56.8509	58.2747	53.7001	59.9312	57.3373	57.1383
ENSMUSG00000006179	Prss16	4183	13	11	16	7	11	10	0.541205	0.433884	0.733672	0.288133	0.482673	0.396158
ENSMUSG00000006191	Cdkal1	12799	273	294	281	247	237	240	3.71444	3.79001	4.21114	3.32279	3.39876	3.10736
ENSMUSG00000006200	Rhox6	1010	0	0	0	0	0	0	0	0	0	0	0	0
ENSMUSG00000006204	Cdcp3	9202	0	0	0	0	0	0	0	0	0	0	0	0
ENSMUSG00000006205	Htra1	2879	0	0	0	0	2	0	0	0	0	0	0.127508	0
ENSMUSG00000006215	Zbtb17	3877	544	520	460	535	506	543	24.4348	22.1297	22.7579	23.7597	23.9554	23.2092
ENSMUSG00000006216	Clcnkb	2639	1	4	2	11	4	1	0.0659883	0.250086	0.145365	0.717688	0.278207	0.0627938
ENSMUSG00000006218	Fam131c	1433	0	0	0	0	0	0	0	0	0	0	0	0
ENSMUSG00000006219	Fblim1	4457	1290	1175	1131	1086	1031	1194	50.4027	43.4975	48.6732	41.9536	42.4584	44.3934
ENSMUSG00000006221	Hspb7	2769	13	12	12	16	11	8	0.817573	0.715035	0.831243	0.9949	0.729152	0.478766
ENSMUSG00000006235	Epor	1989	1	0	0	1	4	2	0.0875531	0	0	0.086566	0.369125	0.166629
ENSMUSG00000006241	Ccdc159	2183	10	12	16	16	12	18	0.797724	0.906977	1.40584	1.26197	1.00896	1.36639
ENSMUSG00000006262	Mob1b	15033	565	798	555	732	617	712	6.54499	8.75843	7.08136	8.38393	7.53334	7.84857
ENSMUSG00000006269	Atp6v1b1	4381	0	0	0	0	0	0	0	0	0	0	0	0
ENSMUSG00000006270	Vax1	1117	0	0	0	0	0	0	0	0	0	0	0	0
ENSMUSG00000006273	Atp6v1b2	5305	2808	3665	3073	3654	3340	3607	92.1761	113.988	111.108	118.595	115.56	112.672
ENSMUSG00000006276	Eps15l1	6739	1369	1429	1193	1307	1300	1419	35.3765	34.9869	33.9559	33.3935	35.4076	34.8934
ENSMUSG00000006281	Tep1	9568	1080	1217	1027	1286	1231	1462	19.6566	20.9864	20.5882	23.1421	23.6148	25.3211
ENSMUSG00000006288	Ttc5	4065	547	703	581	718	669	763	23.4333	28.5341	27.4148	30.4121	30.2074	31.1043
ENSMUSG00000006289	Osgep	4933	409	459	370	410	465	544	14.4384	15.3522	14.3867	14.3105	17.3017	18.2744
ENSMUSG00000006299	Aamp	3458	2946	3340	2997	3062	3104	3454	148.359	159.364	166.238	152.462	164.757	165.521
ENSMUSG00000006301	Tmbim1	12659	1034	1103	975	1171	1095	1167	14.2242	14.3762	14.7732	15.9272	15.8768	15.2766
ENSMUSG00000006304	Arpc2	2033	11854	11022	9368	10579	9577	11041	1015.39	894.524	883.851	895.962	864.65	899.969
ENSMUSG00000006307	Kmt2b	9596	1503	1422	1192	1385	1319	1407	27.2757	24.45	23.8262	24.8509	25.2291	24.2974
ENSMUSG00000006310	Zbtb32	2357	495	451	424	423	381	461	36.5723	31.5708	34.5045	30.9003	29.6697	32.4114
ENSMUSG00000006311	Etv2	1048	0	0	0	0	0	0	0	0	0	0	0	0
ENSMUSG00000006313	Upk1a	1421	15	10	11	21	11	16	1.83825	1.16111	1.4848	2.54453	1.42084	1.86587
ENSMUSG00000006315	Tmem147	1112	510	780	670	704	690	756	79.8678	115.733	115.569	109.006	113.892	112.661
ENSMUSG00000006333	Rps9	2522	16426	19416	17793	19648	18713	21648	1134.21	1270.23	1353.24	1341.39	1361.9	1422.42
ENSMUSG00000006335	Tfpt	1201	211	198	194	202	171	194	30.5947	27.2014	30.9833	28.9595	26.1337	26.768
ENSMUSG00000006342	Susd2	3435	1	0	1	5	0	3	0.0506967	0	0.0558397	0.250626	0	0.144727
ENSMUSG00000006344	Ggt5	5922	0	0	0	0	0	0	0	0	0	0	0	0
ENSMUSG00000006345	Ggt1	3411	0	0	0	0	0	0	0	0	0	0	0	0
ENSMUSG00000006356	Crip2	2099	3	4	5	7	7	3	0.248894	0.314425	0.456906	0.574206	0.612116	0.236846
ENSMUSG00000006360	Crip1	2280	791	968	865	988	949	1038	60.4155	70.0502	72.7698	74.6113	76.3975	75.443
ENSMUSG00000006362	Cbfa2t3	8373	0	0	0	0	0	0	0	0	0	0	0	0
ENSMUSG00000006369	Fbln1	4368	0	0	0	0	0	0	0	0	0	0	0	0
ENSMUSG00000006373	Pgrmc1	1857	1030	1142	1009	1121	954	1080	96.5899	101.467	104.219	103.938	94.2941	96.3759
ENSMUSG00000006378	Gcat	2384	82	97	94	87	76	99	5.98982	6.71327	7.56295	6.28341	5.85134	6.88154
ENSMUSG00000006386	Tek	4712	0	0	0	1	0	0	0	0	0	0.0365407	0	0
ENSMUSG00000006389	Mpl	3155	0	0	0	0	0	0	0	0	0	0	0	0
ENSMUSG00000006390	Elovl1	2726	2809	3026	2550	2999	2848	2990	179.445	183.152	179.425	189.423	191.762	181.761
ENSMUSG00000006392	Med8	3001	1253	1410	1132	1135	1126	1321	72.7096	77.5215	72.3519	65.1197	68.8685	72.9446
ENSMUSG00000006395	Hyi	2209	66	64	53	76	81	84	5.20301	4.78028	4.60203	5.9238	6.73035	6.30144
ENSMUSG00000006398	Cdc20	1868	2830	3685	3423	3485	3097	3745	263.825	325.484	351.479	321.224	304.307	332.224
ENSMUSG00000006403	Adamts4	4810	4	5	3	2	0	5	0.144818	0.171512	0.119632	0.0715924	0	0.172259
ENSMUSG00000006411	Nectin4	3746	19	22	24	33	26	27	0.883267	0.969	1.22889	1.5168	1.27395	1.19441
ENSMUSG00000006412	Pfdn2	1937	1776	1807	1501	1667	1484	1737	159.669	153.921	148.635	148.18	140.622	148.603
ENSMUSG00000006418	Rnf114	3356	1362	1599	1419	1490	1406	1550	70.6743	78.6132	81.1017	76.4446	76.8974	76.5361
ENSMUSG00000006423	C330007P06Rik	7424	704	765	578	670	627	671	16.5136	17.0017	14.9334	15.5389	15.5016	14.9776
ENSMUSG00000006435	Neurl1a	7284	33	26	38	44	55	43	0.788952	0.588942	1.00065	1.04008	1.38593	0.978261
ENSMUSG00000006442	Srm	1599	2262	2417	2137	2278	2252	2344	246.349	249.4	256.345	245.294	258.504	242.921
ENSMUSG00000006445	Epha2	4674	224	254	208	241	214	266	8.34576	8.96631	8.5358	8.87791	8.40375	9.43082
ENSMUSG00000006456	Rbm14	3910	1805	1763	1671	1735	1664	1811	80.3909	74.3951	81.9727	76.402	78.1132	76.7535
ENSMUSG00000006457	Actn3	2901	4	5	3	4	4	2	0.240115	0.284375	0.198355	0.237408	0.253081	0.114245
ENSMUSG00000006462	A530013C23Rik	5964	3	5	3	2	0	2	0.0875972	0.138325	0.0964835	0.0577397	0	0.0555711
ENSMUSG00000006463	Zdhhc24	2916	308	363	338	413	389	391	18.3937	20.5394	22.233	24.3862	24.4856	22.2201
ENSMUSG00000006464	Bbs1	7674	58	70	65	52	59	52	1.31617	1.50503	1.62466	1.16671	1.41117	1.12289
ENSMUSG00000006469	Slc34a3	2358	0	0	0	0	0	0	0	0	0	0	0	0
ENSMUSG00000006471	Ndor1	5835	394	348	269	324	332	347	11.7588	9.84028	8.84262	9.56063	10.4435	9.85474
ENSMUSG00000006476	Nsmf	4896	683	683	599	669	685	782	24.2933	23.017	23.4669	23.527	25.6801	26.468
ENSMUSG00000006488	Prl7a1	1621	0	0	0	0	0	0	0	0	0	0	0	0
ENSMUSG00000006490	Prl8a9	942	0	0	0	0	0	0	0	0	0	0	0	0
ENSMUSG00000006494	Pdk1	7779	3374	4370	3441	3704	3219	3767	75.5314	92.6887	84.8458	81.9841	75.9531	80.2469
ENSMUSG00000006498	Ptbp1	4740	14596	14096	12334	13806	12782	14147	536.243	490.667	499.109	501.501	494.958	494.587
ENSMUSG00000006517	Mvd	1859	685	702	666	927	798	1043	64.1679	62.3055	68.717	85.8584	78.7901	92.974
ENSMUSG00000006519	Cyba	1039	4353	4374	4172	5000	4738	5476	729.591	694.596	770.191	828.584	837.004	873.382
ENSMUSG00000006522	Itih3	3638	0	0	0	0	0	0	0	0	0	0	0	0
ENSMUSG00000006526	Stimate	4362	327	346	290	369	337	389	13.0547	13.0876	12.7521	14.5654	14.1805	14.7782
ENSMUSG00000006527	Sfmbt1	8637	540	643	549	574	495	572	10.8877	12.2834	12.1921	11.4428	10.5194	10.9746
ENSMUSG00000006529	Itih1	3293	0	0	0	0	0	0	0	0	0	0	0	0
ENSMUSG00000006538	Ihh	3048	1	1	2	2	2	1	0.0571336	0.054132	0.125859	0.112979	0.120438	0.0543678
ENSMUSG00000006542	Prkag3	3682	0	0	0	2	0	0	0	0	0	0.0935252	0	0
ENSMUSG00000006546	Cryba2	1193	0	0	0	0	0	0	0	0	0	0	0	0
ENSMUSG00000006567	Atp7b	6505	8	4	2	2	5	2	0.214165	0.101457	0.0589729	0.0529377	0.141082	0.0509494
ENSMUSG00000006570	Defb2	305	0	0	0	0	0	0	0	0	0	0	0	0
ENSMUSG00000006574	Slc4a1	4891	0	0	0	0	0	0	0	0	0	0	0	0
ENSMUSG00000006575	Rundc3a	2941	0	0	0	0	0	0	0	0	0	0	0	0
ENSMUSG00000006576	Slc4a3	8599	19	20	23	24	16	29	0.38478	0.383752	0.513038	0.480558	0.341523	0.558864
ENSMUSG00000006585	Cdt1	3140	2962	3154	3165	2914	2588	3077	164.271	165.73	193.336	159.787	151.28	162.388
ENSMUSG00000006586	Runx1t1	7959	0	0	0	0	0	1	0	0	0	0	0	0.0208208
ENSMUSG00000006587	Snai3	1628	0	0	0	0	0	0	0	0	0	0	0	0
ENSMUSG00000006589	Aprt	1615	4960	5636	5112	5369	5214	5790	534.83	575.794	607.139	572.405	592.579	594.104
ENSMUSG00000006599	Gtf2h1	2984	2503	2546	2071	2265	1993	2353	146.072	140.776	133.122	130.693	122.59	130.671
ENSMUSG00000006611	Hfe	3572	113	153	102	236	221	226	5.50901	7.06722	5.4772	11.3758	11.3561	10.4846
ENSMUSG00000006638	Abhd1	1352	93	85	95	86	110	116	11.9788	10.3732	13.4777	10.9523	14.9336	14.218
ENSMUSG00000006641	Slc5a6	3991	449	574	440	552	530	528	19.5916	23.7301	21.1466	23.8144	24.3749	21.9234
ENSMUSG00000006642	Tcf23	4116	0	0	0	0	0	0	0	0	0	0	0	0
ENSMUSG00000006649	Nphs1	6620	0	0	0	0	0	0	0	0	0	0	0	0
ENSMUSG00000006651	Aplp1	3017	0	0	0	0	0	0	0	0	0	0	0	0
ENSMUSG00000006673	Qrich1	7918	2460	2352	1957	2351	2124	2429	54.1036	49.0107	47.4073	51.1234	49.2365	50.8357
ENSMUSG00000006675	P4htm	3890	2	0	0	0	1	2	0.0895338	0	0	0	0.0471844	0.0851995
ENSMUSG00000006676	Usp19	7048	3453	4237	3712	4090	3840	4357	85.3173	99.1885	101.021	99.9171	100.003	102.442
ENSMUSG00000006678	Pola1	8813	1047	1404	1020	1248	1139	1223	20.6885	26.2853	22.1996	24.3822	23.7218	22.9964
ENSMUSG00000006699	Cdc42	2966	6081	7426	6196	7294	6460	7157	357.035	413.098	400.691	423.425	399.769	399.868
ENSMUSG00000006705	Pknox1	6933	985	1067	898	1088	975	1046	24.7412	25.3929	24.8442	27.0203	25.8126	25.0015
ENSMUSG00000006711	D130043K22Rik	5276	1	2	0	0	1	1	0.0330067	0.0625452	0	0	0.0347891	0.0314088
ENSMUSG00000006715	Gmnn	1465	673	876	744	807	761	863	79.9989	98.6587	97.4103	94.8458	95.3444	97.6179
ENSMUSG00000006717	Acot13	744	277	251	242	222	222	233	64.8356	55.6634	62.3896	51.3762	54.7682	51.8967
ENSMUSG00000006720	Zfp184	3513	12	12	11	5	15	8	0.594853	0.563601	0.600598	0.245061	0.78372	0.377371
ENSMUSG00000006724	Cyp27b1	2574	5	16	11	18	6	17	0.338273	1.02561	0.819698	1.20405	0.427849	1.09445
ENSMUSG00000006728	Cdk4	3249	8557	8569	7652	7962	7731	8598	458.647	435.16	451.747	421.944	436.751	438.535
ENSMUSG00000006731	B4galnt1	3454	5442	4480	4174	4835	4521	5139	274.374	214.005	231.793	241.022	240.248	246.554
ENSMUSG00000006732	Mettl1	2907	519	564	508	548	491	612	31.0906	32.0113	33.5188	32.4577	31.0016	34.8869
ENSMUSG00000006736	Tspan31	2193	2153	2318	1901	1990	1863	2149	170.967	174.399	166.27	156.242	155.927	162.388
ENSMUSG00000006740	Kif5b	7981	2814	3300	2494	2970	2790	3026	61.4007	68.2222	59.9389	64.0739	64.1645	62.8301
ENSMUSG00000006763	Saal1	8080	289	306	265	303	254	303	6.22863	6.24855	6.29077	6.45674	5.76993	6.21424
ENSMUSG00000006764	Tph2	2879	0	2	0	2	0	1	0	0.114619	0	0.119611	0	0.0575592
ENSMUSG00000006777	Krt23	1565	2	10	1	9	7	4	0.222547	1.05428	0.122562	0.990171	0.820978	0.423547
ENSMUSG00000006782	Cnp	3639	270	316	308	355	341	398	12.9208	14.3276	16.2345	16.7969	17.1997	18.1241
ENSMUSG00000006784	Ttc25	6147	9	10	17	18	14	15	0.254968	0.268414	0.530463	0.504187	0.418035	0.404375
ENSMUSG00000006800	Sulf2	5871	612	509	473	576	519	586	18.1529	14.3046	15.4532	16.8924	16.2257	16.5402
ENSMUSG00000006818	Sod2	10008	2328	2447	2360	2349	2235	2520	40.5081	40.3418	45.2308	40.4127	40.99	41.7263
ENSMUSG00000006850	Tmco6	3363	128	159	122	152	129	158	6.62811	7.8008	6.95829	7.78214	7.04062	7.7855
ENSMUSG00000006906	Stambp	10426	488	500	417	498	474	507	8.15095	7.91264	7.67164	8.2242	8.34466	8.05836
ENSMUSG00000006920	Ezh1	7440	424	524	389	481	470	482	9.92429	11.6206	10.0287	11.1315	11.5951	10.7357
ENSMUSG00000006930	Hap1	3766	34	29	23	49	32	52	1.57219	1.27053	1.17143	2.24026	1.55962	2.28812
ENSMUSG00000006931	P3h4	2178	0	0	0	0	0	0	0	0	0	0	0	0
ENSMUSG00000006932	Ctnnb1	5192	18505	23174	18698	20279	18578	20305	620.67	736.436	690.765	672.503	656.769	648.074
ENSMUSG00000006941	Eif1b	1125	908	1034	911	857	834	892	140.553	151.648	155.323	131.163	136.07	131.392
ENSMUSG00000006948	Klk4	1249	0	0	0	0	0	0	0	0	0	0	0	0
ENSMUSG00000006958	Chrd	6258	0	0	0	0	0	0	0	0	0	0	0	0
ENSMUSG00000006998	Psmd2	4038	5532	6679	5872	5782	5515	6103	238.574	272.907	278.926	246.544	250.684	250.457
ENSMUSG00000007021	Syngr3	2071	4	4	4	2	5	5	0.336346	0.318676	0.370467	0.166277	0.443137	0.40008
ENSMUSG00000007029	Vars	5608	7512	8054	7504	7778	7108	8425	233.267	236.959	256.658	238.804	232.642	248.954
ENSMUSG00000007030	Vwa7	4313	143	163	115	147	159	131	5.77382	6.23558	5.11432	5.86841	6.76653	5.03325
ENSMUSG00000007033	Hspa1l	2472	0	0	0	0	1	0	0	0	0	0	0.0742505	0
ENSMUSG00000007034	Slc44a4	3112	0	0	0	0	0	1	0	0	0	0	0	0.0532497
ENSMUSG00000007035	Msh5	5526	93	121	116	104	97	104	2.93075	3.6128	4.0264	3.24045	3.22188	3.11874
ENSMUSG00000007036	Abhd16a	3220	627	723	694	796	755	896	33.9092	37.0469	41.3403	42.5637	43.0367	46.1114
ENSMUSG00000007038	Neu1	3733	1866	2187	1928	2077	1954	2280	87.0482	96.6629	99.0646	95.7989	96.0759	101.212
ENSMUSG00000007039	Ddah2	1593	182	170	199	140	142	167	19.8958	17.6077	23.9611	15.1319	16.3614	17.3723
ENSMUSG00000007041	Clic1	1799	10142	10218	8864	7961	7756	8624	981.745	937.138	945.079	761.936	791.325	794.39
ENSMUSG00000007050	Lsm2	3152	783	848	693	887	778	923	43.2595	44.3893	42.1713	48.4529	45.3045	48.5257
ENSMUSG00000007080	Pole	11160	1455	1598	1249	1393	1292	1435	22.7041	23.6255	21.4668	21.4916	21.2494	21.3081
ENSMUSG00000007097	Atp1a2	7038	0	3	0	0	1	0	0	0.07033	0	0	0.0260795	0
ENSMUSG00000007107	Atp1a4	3667	0	0	0	0	0	0	0	0	0	0	0	0
ENSMUSG00000007122	Casq1	1951	0	0	0	0	0	0	0	0	0	0	0	0
ENSMUSG00000007207	Stx1a	2666	97	87	99	97	89	107	6.33604	5.38428	7.1227	6.26461	6.12742	6.65089
ENSMUSG00000007209	Ceacam9	1411	0	0	0	0	0	0	0	0	0	0	0	0
ENSMUSG00000007216	Zfp775	4244	28	26	45	37	44	39	1.14892	1.0108	2.03379	1.5011	1.90294	1.52281
ENSMUSG00000007279	Scube2	4153	0	0	0	0	0	0	0	0	0	0	0	0
ENSMUSG00000007338	Mrpl49	1876	1145	1282	1119	1429	1276	1376	106.287	112.752	114.411	131.154	124.843	121.546
ENSMUSG00000007379	Dennd2c	6858	521	625	551	632	524	558	13.2296	15.0367	15.4107	15.8673	14.0243	13.4832
ENSMUSG00000007411	Mark3	9700	1273	1422	1255	1402	1228	1376	22.854	24.1878	24.8166	24.8862	23.2367	23.5073
ENSMUSG00000007415	Gatad1	4168	852	894	742	841	767	841	35.5974	35.3898	34.1465	34.7417	33.7766	33.4368
ENSMUSG00000007440	Pcdha11	5359	0	0	0	0	0	0	0	0	0	0	0	0
ENSMUSG00000007457	2310003L06Rik	1603	0	0	0	0	0	0	0	0	0	0	0	0
ENSMUSG00000007458	M6pr	4170	6782	7798	6537	7376	7055	7568	283.223	308.543	300.685	304.556	310.534	300.747
ENSMUSG00000007476	Lrrc8a	4308	141	180	130	158	152	173	5.69967	6.89391	5.78812	6.31486	6.47614	6.65468
ENSMUSG00000007480	Mc5r	3904	0	0	0	0	1	0	0	0	0	0	0.0470152	0
ENSMUSG00000007564	Ppp2r1a	3411	7761	8620	7284	7781	7278	7933	396.225	416.96	409.598	392.768	391.632	385.4
ENSMUSG00000007570	Fance	3192	498	522	491	486	477	572	27.1689	26.9821	29.5045	26.2153	27.4286	29.6954
ENSMUSG00000007589	Tinf2	4938	592	543	536	485	497	529	20.8774	18.1434	20.8201	16.9111	18.4737	17.7526
ENSMUSG00000007591	Tssk4	1717	14	19	18	22	32	30	1.41992	1.8258	2.01081	2.20615	3.4208	2.89539
ENSMUSG00000007594	Hapln4	3924	46	42	34	34	35	33	2.04143	1.76599	1.66196	1.49187	1.63714	1.39361
ENSMUSG00000007603	Dus3l	2944	1133	1130	1024	1240	1104	1316	67.0191	63.33	66.7163	72.5214	68.8302	74.0755
ENSMUSG00000007610	Gtpbp3	3984	579	688	610	654	544	686	25.3085	28.493	29.3684	28.2645	25.0627	28.5339
ENSMUSG00000007613	Tgfbr1	6534	1147	1495	1104	1759	1448	1572	30.5697	37.7512	32.4085	46.352	40.6759	39.8685
ENSMUSG00000007617	Homer1	11976	464	596	469	479	477	463	6.74703	8.21114	7.51157	6.88662	7.31063	6.40657
ENSMUSG00000007646	Rad51c	4384	105	134	116	146	127	101	4.17086	5.04316	5.07525	5.73409	5.31718	3.81775
ENSMUSG00000007653	Gabrb2	6360	0	0	0	0	0	0	0	0	0	0	0	0
ENSMUSG00000007655	Cav1	3444	0	0	0	2	0	0	0	0	0	0.0999883	0	0
ENSMUSG00000007656	Arpp19	4957	1836	2120	1612	2012	1777	1987	64.5001	70.5644	62.3757	69.8862	65.7986	66.4256
ENSMUSG00000007659	Bcl2l1	4586	3685	3700	3301	2643	2606	2615	139.93	133.118	138.064	99.2305	104.301	94.4918
ENSMUSG00000007670	Khsrp	4319	5366	4961	4509	4709	4245	4797	216.358	189.52	200.247	187.727	180.402	184.053
ENSMUSG00000007682	Dio2	5815	0	0	0	0	0	2	0	0	0	0	0	0.056995
ENSMUSG00000007721	Ccdc124	1696	650	537	546	536	501	650	66.7412	52.2417	61.7499	54.4153	54.2201	63.5103
ENSMUSG00000007739	Cct4	4201	8375	9673	8388	9180	8691	9459	347.167	379.907	382.979	376.246	379.721	373.12
ENSMUSG00000007777	0610009B22Rik	998	142	159	149	182	150	140	24.7779	26.2867	28.6369	31.3995	27.5873	23.2463
ENSMUSG00000007783	Cpt1c	5605	100	83	76	106	120	113	3.10692	2.44327	2.6008	3.25621	3.92965	3.34087
ENSMUSG00000007805	Twist2	3174	0	0	0	0	0	0	0	0	0	0	0	0
ENSMUSG00000007812	Zfp655	5598	701	905	728	877	786	835	21.8068	26.6738	24.9441	26.9742	25.7714	24.7178
ENSMUSG00000007815	Rhoa	7494	7817	7627	6359	6997	6288	6971	181.649	167.923	162.759	160.761	154.009	154.148
ENSMUSG00000007817	Zmiz1	12523	3848	3734	3008	3539	3118	3457	53.5098	49.1966	46.0722	48.658	45.7	45.7454
ENSMUSG00000007827	Ankrd26	7253	1160	1417	1135	1175	1217	1246	27.8514	32.2345	30.0157	27.8935	30.7979	28.468
ENSMUSG00000007833	Aldh16a1	5622	519	554	535	810	639	779	16.0762	16.2588	18.2529	24.8071	20.8621	22.9616
ENSMUSG00000007836	Hnrnpa0	2678	2674	3412	3460	3058	2669	3321	173.883	210.217	247.819	196.612	182.93	205.501
ENSMUSG00000007837	Prrg2	2581	97	90	86	64	75	91	6.54471	5.75338	6.39117	4.26947	5.33361	5.84265
ENSMUSG00000007850	Hnrnph1	5842	5415	6070	4649	6453	5865	6372	161.415	171.434	152.64	190.188	184.27	180.747
ENSMUSG00000007867	Ift43	1651	63	70	81	79	51	56	6.64507	6.99552	9.41039	8.23877	5.66984	5.62079
ENSMUSG00000007872	Id3	1791	5	2	5	6	3	7	0.486162	0.184248	0.535481	0.576817	0.307449	0.647678
ENSMUSG00000007877	Tcap	948	3	1	0	0	5	3	0.551086	0.174045	0	0	0.968077	0.524408
ENSMUSG00000007880	Arid1a	11476	3469	3339	2919	3423	3193	3455	52.6405	48.0059	48.788	51.3569	51.0689	49.8901
ENSMUSG00000007888	Crlf1	1644	70	58	64	49	50	63	7.41485	5.82097	7.46703	5.13188	5.58234	6.35031
ENSMUSG00000007891	Ctsd	2351	13251	14422	12906	13229	12190	13580	981.527	1012.14	1052.95	968.85	951.698	957.202
ENSMUSG00000007892	Rplp1	499	17166	19594	20247	23564	20661	24345	5990.66	6478.75	7782.69	8130.75	7599.74	8084.73
ENSMUSG00000007907	Cabs1	1505	0	0	0	0	0	0	0	0	0	0	0	0
ENSMUSG00000007908	Hmgcll1	5449	0	0	0	0	0	0	0	0	0	0	0	0
ENSMUSG00000007944	Ttc9b	2052	0	0	0	0	0	0	0	0	0	0	0	0
ENSMUSG00000007946	Phox2a	2035	0	0	0	0	0	0	0	0	0	0	0	0
ENSMUSG00000007950	Abhd8	4079	574	702	653	682	566	681	24.5056	28.3957	30.7064	28.7881	25.4689	27.6662
ENSMUSG00000007987	Ift22	3608	388	431	361	372	398	408	18.7271	19.7097	19.1916	17.7525	20.2472	18.7392
ENSMUSG00000007989	Fzd3	12804	0	0	0	0	0	0	0	0	0	0	0	0
ENSMUSG00000008028	1700008O03Rik	3675	0	1	0	0	0	0	0	0.0448964	0	0	0	0
ENSMUSG00000008035	Mid1ip1	2128	1388	1378	1352	1372	1347	1439	113.586	106.843	121.864	111.011	116.183	112.059
ENSMUSG00000008036	Ap2s1	1472	909	1002	1037	1095	967	1132	107.538	112.313	135.127	128.082	120.578	127.437
ENSMUSG00000008090	Fgfrl1	2782	157	106	120	95	114	116	9.82763	6.28663	8.27359	5.87961	7.52135	6.90967
ENSMUSG00000008129	4930432K21Rik	2406	49	40	48	44	54	55	3.54656	2.74305	3.82662	3.14876	4.11952	3.78812
ENSMUSG00000008136	Fhl2	1897	0	0	0	0	0	0	0	0	0	0	0	0
ENSMUSG00000008140	Emc10	2917	961	925	867	973	884	986	57.3711	52.3208	57.0102	57.4326	55.6242	56.014
ENSMUSG00000008153	Clstn3	5867	516	673	544	608	536	628	15.3158	18.9264	17.7849	17.8431	16.7686	17.7378
ENSMUSG00000008167	Fbxw9	3383	248	266	229	272	252	317	12.766	12.9732	12.9838	13.8436	13.6725	15.5279
ENSMUSG00000008193	Spib	2868	0	2	1	0	0	0	0	0.115059	0.0668791	0	0	0
ENSMUSG00000008200	Fnbp4	6583	2355	2153	1729	2191	2034	2197	62.2979	53.9621	50.378	57.3061	56.712	55.3048
ENSMUSG00000008206	Cers4	12264	702	723	578	585	552	602	9.96808	9.72691	9.03994	8.21308	8.26143	8.13431
ENSMUSG00000008226	Scrn3	4815	367	507	392	436	428	473	13.2732	17.3732	15.6156	15.5909	16.3153	16.2788
ENSMUSG00000008301	Phax	2223	1594	1606	1344	1271	1290	1541	124.869	119.2	115.966	98.4438	106.512	114.873
ENSMUSG00000008305	Tle1	8711	188	201	180	173	168	181	3.75834	3.80712	3.96346	3.41948	3.53989	3.44324
ENSMUSG00000008307	1700109H08Rik	3062	70	69	65	69	69	82	3.98106	3.71803	4.07172	3.87995	4.13611	4.43777
ENSMUSG00000008318	Relt	3280	258	260	280	295	289	383	13.6978	13.0788	16.374	15.4857	16.1723	19.35
ENSMUSG00000008333	Snrpb2	2857	1853	2264	1736	1821	1621	1955	112.946	130.748	116.549	109.744	104.141	113.395
ENSMUSG00000008348	Ubc	2893	4131	5611	4513	4679	3663	4371	248.664	320.008	299.217	278.475	232.4	250.374
ENSMUSG00000008373	Prpf31	5439	2190	2384	1945	2169	2009	2233	70.1183	72.3196	68.5915	68.663	67.7968	68.034
ENSMUSG00000008384	Sertad1	1344	193	229	255	249	202	247	25.0072	28.1129	36.3924	31.8994	27.5867	30.4547
ENSMUSG00000008393	Carhsp1	2858	560	585	527	591	500	638	34.1218	33.7724	35.3686	35.6047	32.1111	36.9926
ENSMUSG00000008398	Elk3	4550	2016	2134	1716	1904	1779	1967	77.1588	77.3841	72.3395	72.0506	71.765	71.639
ENSMUSG00000008429	Herpud2	5857	634	674	574	696	613	694	18.8504	18.9869	18.7978	20.4605	19.2103	19.6354
ENSMUSG00000008435	Rdh13	6595	441	499	453	468	437	479	11.6448	12.484	13.1751	12.2184	12.1623	12.0359
ENSMUSG00000008438	Adam21	2911	1	0	2	2	2	2	0.0598224	0	0.131782	0.118296	0.126106	0.113853
ENSMUSG00000008450	Nutf2	2034	1938	1738	1557	1668	1385	1740	165.924	140.983	146.827	141.198	124.982	141.76
ENSMUSG00000008461	Fut1	2786	0	0	0	0	0	0	0	0	0	0	0	0
ENSMUSG00000008475	Arpc5	2276	5511	5646	4943	5501	4995	5822	421.662	409.296	416.57	416.152	402.82	423.893
ENSMUSG00000008482	Rnf151	1195	14	23	13	25	16	26	2.04017	3.17562	2.08663	3.60209	2.45754	3.60547
ENSMUSG00000008489	Elavl2	8313	0	0	0	0	0	0	0	0	0	0	0	0
ENSMUSG00000008496	Pou2f2	8243	335	294	231	329	304	354	7.07727	5.88479	5.37522	6.87215	6.76918	7.11663
ENSMUSG00000008540	Mgst1	2013	12	16	15	23	28	44	1.03811	1.31143	1.42928	1.96728	2.55307	3.62214
ENSMUSG00000008575	Nfib	14957	0	0	0	1	0	0	0	0	0	0.0115117	0	0
ENSMUSG00000008590	Htr3b	2411	0	0	0	0	0	0	0	0	0	0	0	0
ENSMUSG00000008601	Rab25	1673	11	16	5	12	5	9	1.14499	1.57795	0.57325	1.235	0.548557	0.891462
ENSMUSG00000008604	Ubqln4	4147	3530	3546	2966	3171	2931	3318	148.234	141.083	137.185	131.657	129.727	132.586
ENSMUSG00000008658	Rbfox1	4400	0	0	0	0	0	0	0	0	0	0	0	0
ENSMUSG00000008668	Rps18	2451	2967	3933	3358	4289	4053	4196	210.805	264.758	262.789	301.297	303.516	283.693
ENSMUSG00000008682	Rpl10	2053	8882	12492	10355	11539	10605	12219	753.404	1003.95	967.455	967.746	948.134	986.287
ENSMUSG00000008683	Rps15a	6270	8174	10086	8238	10051	9370	10121	227.025	265.412	252.014	276.009	274.296	267.493
ENSMUSG00000008690	Ncaph2	4198	3114	3278	3023	3011	2859	3315	129.176	128.835	138.123	123.495	125.003	130.857
ENSMUSG00000008730	Hipk1	10914	3326	3866	3072	3859	3280	3695	53.0695	58.4449	53.9892	60.8798	55.1617	56.1031
ENSMUSG00000008734	Gprc5b	4630	0	0	0	0	0	0	0	0	0	0	0	0
ENSMUSG00000008763	Man1a2	7969	1941	2051	1758	1923	1737	2035	42.4158	42.465	42.3141	41.5487	40.0077	42.3172
ENSMUSG00000008789	Ceacam5	3273	0	0	0	0	0	0	0	0	0	0	0	0
ENSMUSG00000008813	Tppp2	742	0	0	0	0	0	0	0	0	0	0	0	0
ENSMUSG00000008822	Acyp1	1380	99	88	92	96	89	96	12.4929	10.5214	12.7873	11.9777	11.8375	11.5279
ENSMUSG00000008843	Cldn13	1067	0	0	0	0	0	0	0	0	0	0	0	0
ENSMUSG00000008845	Cd163	5461	2	3	3	1	1	4	0.063777	0.0906396	0.10537	0.031529	0.0336106	0.121379
ENSMUSG00000008855	Hdac5	8780	1182	1223	1187	1179	1091	1289	23.4439	22.9827	25.9314	23.1207	22.8075	24.3285
ENSMUSG00000008859	Rala	2899	683	635	463	520	481	533	41.0279	36.1405	30.6339	30.8843	30.454	30.4674
ENSMUSG00000008874	Clec3a	591	0	0	0	0	0	0	0	0	0	0	0	0
ENSMUSG00000008892	Vdac3	5420	1239	1472	1217	1368	1214	1370	39.8087	44.8103	43.0686	43.4579	41.1119	41.8869
ENSMUSG00000008932	Slc1a7	3360	0	0	0	0	1	0	0	0	0	0	0.0546272	0
ENSMUSG00000008958	Vps72	3639	1348	1189	1198	1201	1084	1178	64.5081	53.9099	63.1458	56.8255	54.6758	53.6438
ENSMUSG00000008976	Gabpa	5687	1423	1621	1252	1389	1290	1429	43.5741	47.0293	42.227	42.0534	41.6346	41.6395
ENSMUSG00000008999	Bmp7	4019	0	0	0	0	0	0	0	0	0	0	0	0
ENSMUSG00000009013	Dynll1	3890	3482	3479	3089	3464	3303	3477	155.878	147.562	152.313	153.324	155.85	148.119
ENSMUSG00000009030	Pdcl	3751	1104	1199	995	1319	1103	1395	51.2541	52.7401	50.8798	60.5452	53.973	61.6288
ENSMUSG00000009035	Tmem184b	4702	2435	2350	2048	2120	2006	2315	90.1826	82.4621	83.5443	77.6311	78.3062	81.5877
ENSMUSG00000009047	Gm5965	833	0	0	0	0	0	0	0	0	0	0	0	0
ENSMUSG00000009070	Rsph14	3012	0	0	0	0	0	0	0	0	0	0	0	0
ENSMUSG00000009073	Nf2	6825	3109	3417	2927	3228	2945	3370	79.3276	82.6059	82.2602	81.4354	79.201	81.8246
ENSMUSG00000009075	Cabp7	2628	0	0	0	0	0	0	0	0	0	0	0	0
ENSMUSG00000009076	Zmat5	1248	169	213	192	199	214	256	23.5819	28.1601	29.5091	27.455	31.4737	33.9924
ENSMUSG00000009079	Ewsr1	5907	7497	7288	6316	7068	6829	7435	221.018	203.568	205.09	206.021	212.196	208.579
ENSMUSG00000009090	Ap1b1	4957	1537	1861	1611	2134	1931	2121	53.996	61.9436	62.3371	74.1238	71.5009	70.9052
ENSMUSG00000009092	Derl3	1993	0	0	0	0	1	0	0	0	0	0	0.092096	0
ENSMUSG00000009093	Gstt4	989	0	0	0	1	0	0	0	0	0	0.174095	0	0
ENSMUSG00000009097	Tbx1	3517	0	1	1	0	1	0	0	0.0469134	0.0545378	0	0.0521886	0
ENSMUSG00000009108	Gnat2	2995	24	40	33	37	36	51	1.39547	2.2036	2.11342	2.1271	2.20624	2.82182
ENSMUSG00000009112	Bcl2l13	9089	1318	1447	1293	1342	1243	1398	25.2526	26.2677	27.2868	25.4225	25.1017	25.4887
ENSMUSG00000009114	2610028H24Rik	1705	0	0	0	0	0	0	0	0	0	0	0	0
ENSMUSG00000009115	Spatc1l	1332	0	1	1	1	0	0	0	0.12387	0.144001	0.129264	0	0
ENSMUSG00000009145	Dqx1	3419	17	13	10	20	14	24	0.865877	0.627355	0.56101	1.00719	0.751583	1.16324
ENSMUSG00000009185	Ccl8	511	0	0	0	0	0	0	0	0	0	0	0	0
ENSMUSG00000009207	Lnpk	9154	453	584	475	541	431	513	8.61775	10.5262	9.95296	10.1758	8.642	9.28673
ENSMUSG00000009210	Prr29	1724	0	0	0	1	0	0	0	0	0	0.0998723	0	0
ENSMUSG00000009214	Mymk	1511	0	0	0	0	0	0	0	0	0	0	0	0
ENSMUSG00000009216	Fam163b	2959	0	0	0	0	0	0	0	0	0	0	0	0
ENSMUSG00000009246	Trpm5	6398	0	0	0	0	0	0	0	0	0	0	0	0
ENSMUSG00000009248	Ascl2	1623	0	0	0	3	0	0	0	0	0	0.318262	0	0
ENSMUSG00000009281	Rarres2	2656	0	0	0	0	0	0	0	0	0	0	0	0
ENSMUSG00000009291	Pttg1ip	3877	637	647	537	641	558	600	28.6121	27.5345	26.5673	28.4672	26.4172	25.6455
ENSMUSG00000009292	Trpm2	12459	431	546	411	553	475	604	6.02422	7.23067	6.32744	7.6423	6.99775	8.0336
ENSMUSG00000009293	Ube2g2	2431	824	1055	823	961	881	1053	59.0267	71.6039	64.9358	68.0645	66.518	71.7794
ENSMUSG00000009350	Mpo	3424	0	0	0	0	0	0	0	0	0	0	0	0
ENSMUSG00000009356	Lpo	3135	0	0	1	0	0	0	0	0	0.0611832	0	0	0
ENSMUSG00000009376	Met	7679	0	0	0	0	0	0	0	0	0	0	0	0
ENSMUSG00000009378	Slc16a12	4170	5	0	1	2	0	0	0.208805	0	0.0459974	0.0825802	0	0
ENSMUSG00000009394	Syn2	7031	2	2	0	3	3	2	0.0495358	0.0469334	0	0.073466	0.0783163	0.0471378
ENSMUSG00000009406	Elk1	5381	581	542	485	611	525	654	18.8027	16.619	17.2881	19.5506	17.9079	20.1405
ENSMUSG00000009418	Nav1	18814	2372	2496	2062	2216	2062	2153	21.9553	21.8893	21.0222	20.2801	20.1166	18.9635
ENSMUSG00000009470	Tnpo1	11212	7654	9925	7592	8718	7494	8473	118.881	146.055	129.88	133.88	122.681	125.231
ENSMUSG00000009471	Myod1	1861	0	0	0	0	0	0	0	0	0	0	0	0
ENSMUSG00000009487	Otog	10349	0	0	0	0	0	0	0	0	0	0	0	0
ENSMUSG00000009535	Rnmt	7339	976	1297	1038	1245	1170	1296	23.159	29.159	27.1288	29.2089	29.2615	29.2634
ENSMUSG00000009545	Kcnq1	4093	0	0	0	0	0	0	0	0	0	0	0	0
ENSMUSG00000009549	Srp14	1195	1315	1469	1198	1412	1255	1427	191.63	202.826	192.291	203.446	192.763	197.885
ENSMUSG00000009551	6330409D20Rik	1431	8	2	2	3	4	8	0.973547	0.2306	0.268077	0.360964	0.51306	0.926418
ENSMUSG00000009555	Cdk9	4611	2465	2415	2230	2493	2265	2544	93.0954	86.4154	92.764	93.0914	90.1615	91.4278
ENSMUSG00000009563	Tor2a	3050	680	819	773	748	729	836	38.8254	44.305	48.6126	42.2264	43.8708	45.4216
ENSMUSG00000009566	Fpgs	3802	1328	1244	1166	1187	1092	1346	60.8264	53.9855	58.8242	53.7552	52.718	58.6664
ENSMUSG00000009569	Mrtfb	8990	399	434	342	322	309	310	7.72893	7.96524	7.29686	6.16706	6.3088	5.71424
ENSMUSG00000009575	Cbx5	9006	4954	6155	4767	6171	5391	6064	95.7923	112.763	101.527	117.979	109.872	111.579
ENSMUSG00000009580	Odam	1376	0	0	0	0	0	0	0	0	0	0	0	0
ENSMUSG00000009585	Apobec3	9454	695	709	525	723	644	757	12.8019	12.3737	10.6516	13.1675	12.5031	13.269
ENSMUSG00000009588	St6galnac1	2392	0	0	0	0	0	0	0	0	0	0	0	0
ENSMUSG00000009596	Taf7l	2245	0	0	0	0	0	0	0	0	0	0	0	0
ENSMUSG00000009614	Sardh	5432	66	94	54	127	107	107	2.11588	2.8552	1.90679	4.02556	3.61553	3.26423
ENSMUSG00000009621	Vav2	6915	629	663	589	698	660	728	15.8404	15.8194	16.3378	17.3798	17.5186	17.446
ENSMUSG00000009628	Tex15	9622	0	0	0	0	0	0	0	0	0	0	0	0
ENSMUSG00000009630	Ppp2cb	1469	953	998	853	967	865	942	112.974	112.093	111.377	113.341	108.079	106.264
ENSMUSG00000009633	G0s2	871	0	0	0	0	0	0	0	0	0	0	0	0
ENSMUSG00000009640	Dmap1	2636	325	420	358	402	375	426	21.4706	26.2889	26.05	26.2581	26.1116	26.7806
ENSMUSG00000009646	Pla2g12b	1182	1	0	0	0	0	0	0.147329	0	0	0	0	0
ENSMUSG00000009647	Mcu	6936	476	499	472	429	419	485	11.951	11.8703	13.0528	10.6495	11.088	11.5875
ENSMUSG00000009654	Oit3	2788	354	351	317	258	256	300	22.1114	20.7722	21.809	15.9334	16.8537	17.8314
ENSMUSG00000009670	Tex11	3624	0	0	0	0	0	0	0	0	0	0	0	0
ENSMUSG00000009681	Bcr	8191	184	163	138	191	217	210	3.9119	3.28337	3.23156	4.01494	4.86263	4.24853
ENSMUSG00000009687	Fxyd5	4192	13569	10663	9291	9562	9030	9787	563.68	419.688	425.119	392.744	395.38	386.888
ENSMUSG00000009731	Kcnd1	5287	6	5	6	6	7	6	0.197628	0.156038	0.217677	0.1954	0.243017	0.188061
ENSMUSG00000009733	Tfcp2	8063	204	159	172	203	194	235	4.40595	3.25364	4.09168	4.33493	4.41624	4.82978
ENSMUSG00000009734	Pou6f2	6985	0	0	0	0	0	0	0	0	0	0	0	0
ENSMUSG00000009739	Pou6f1	6949	104	109	82	89	115	92	2.60626	2.58805	2.2634	2.20521	3.03755	2.19393
ENSMUSG00000009741	Ubp1	4757	2006	1904	1535	2086	1834	2076	73.4352	66.0393	61.8935	75.5029	70.7643	72.3187
ENSMUSG00000009772	Nuak2	3920	613	634	595	765	726	786	27.2321	26.6853	29.1139	33.6014	33.9937	33.2271
ENSMUSG00000009828	Cilk1	11524	347	365	305	307	281	338	5.24364	5.22587	5.07652	4.58688	4.4756	4.86038
ENSMUSG00000009863	Sdhb	2239	1781	2038	1829	1924	1812	2067	138.521	150.182	156.686	147.956	148.543	152.983
ENSMUSG00000009876	Cox4i2	788	136	147	129	126	105	108	30.0552	30.7794	31.4003	27.5313	24.4574	22.7119
ENSMUSG00000009894	Snap47	2651	610	644	551	624	555	641	40.0707	40.0816	39.8668	40.5282	38.4265	40.0687
ENSMUSG00000009900	Wnt3a	2761	0	0	0	0	0	0	0	0	0	0	0	0
ENSMUSG00000009905	Kdsr	8147	449	531	429	553	471	501	9.59743	10.7539	10.1002	11.6872	10.6114	10.1905
ENSMUSG00000009907	Vps4b	8905	2131	2367	1962	2335	2148	2301	41.6731	43.8564	42.2605	45.1477	44.274	42.8193
ENSMUSG00000009927	Rps25	2691	15758	18576	15512	18364	17191	19056	1019.75	1138.96	1105.67	1174.99	1172.56	1173.48
ENSMUSG00000009941	Nxf2	2568	0	0	0	0	0	0	0	0	0	0	0	0
ENSMUSG00000009995	Taz	5364	216	288	234	326	258	323	7.01248	8.85875	8.36752	10.4643	8.82834	9.97861
ENSMUSG00000010021	Kif19a	4068	181	197	147	186	166	202	7.74826	7.99014	6.93116	7.87253	7.48989	8.22862
ENSMUSG00000010025	Aldh3a2	5619	558	629	508	713	630	686	17.2934	18.4697	17.341	21.8481	20.5793	20.2312
ENSMUSG00000010044	Zmynd10	2129	1	7	2	5	1	1	0.0817957	0.542489	0.180187	0.404368	0.0862129	0.077836
ENSMUSG00000010045	Tmem115	2194	612	711	620	692	637	716	48.5759	53.469	54.2032	54.3065	53.2906	54.0795
ENSMUSG00000010047	Hyal2	3293	747	719	696	658	653	753	39.5035	36.0252	40.5403	34.4046	36.3973	37.8931
ENSMUSG00000010048	Ifrd2	2637	3920	3918	3836	3906	3457	3988	258.87	245.145	279.022	255.038	240.623	250.612
ENSMUSG00000010051	Hyal1	3777	530	653	564	525	471	474	24.4363	28.5256	28.6419	23.9329	22.8887	20.7964
ENSMUSG00000010054	Tusc2	1785	531	491	479	488	444	525	51.8039	45.385	51.4715	47.0721	45.6555	48.7391
ENSMUSG00000010057	Nprl2	2013	261	251	258	256	254	271	22.5789	20.5731	24.5836	21.8967	23.16	22.3091
ENSMUSG00000010064	Slc38a3	5277	0	0	0	0	0	0	0	0	0	0	0	0
ENSMUSG00000010066	Cacna2d2	7947	0	0	0	0	0	0	0	0	0	0	0	0
ENSMUSG00000010067	Rassf1	5845	903	1084	951	985	949	1106	26.9036	30.5995	31.208	29.0158	29.8009	31.3565
ENSMUSG00000010080	Epn3	4067	0	0	0	0	0	0	0	0	0	0	0	0
ENSMUSG00000010086	Rnf112	3923	1	0	0	0	0	0	0.0443903	0	0	0	0	0
ENSMUSG00000010095	Slc3a2	3529	6279	6389	5585	6163	5665	6349	309.846	298.71	303.558	300.693	294.643	298.133
ENSMUSG00000010097	Nxf1	4427	2571	2598	2260	2516	2381	2593	101.134	96.8275	97.9194	97.8551	98.7184	97.062
ENSMUSG00000010110	Stx5a	5808	477	540	466	591	500	616	14.302	15.3404	15.3897	17.5204	15.8012	17.5756
ENSMUSG00000010122	Slc47a1	3383	0	0	0	1	0	0	0	0	0	0.0508956	0	0
ENSMUSG00000010136	Pifo	1127	0	0	0	0	0	0	0	0	0	0	0	0
ENSMUSG00000010142	Tnfrsf13b	2836	255	323	274	286	292	289	15.6581	18.7917	18.5316	17.3637	18.8984	16.8868
ENSMUSG00000010154	Spire2	2510	306	266	256	199	193	233	21.2302	17.4855	19.563	13.6509	14.1134	15.3829
ENSMUSG00000010175	Prox1	8390	0	0	0	0	0	0	0	0	0	0	0	0
ENSMUSG00000010205	Raver1	3470	0	0	0	0	0	0	0	0	0	0	0	0
ENSMUSG00000010277	2610507B11Rik	8798	6871	7726	6297	7213	6783	7568	136.001	144.89	137.284	141.161	141.51	142.546
ENSMUSG00000010290	AI597479	3458	478	611	508	601	542	661	24.0718	29.1531	28.1779	29.9248	28.7688	31.6762
ENSMUSG00000010307	Tmem86a	1887	68	78	74	121	101	112	6.27543	6.82011	7.52193	11.0407	9.82421	9.83564
ENSMUSG00000010311	Optc	2575	0	0	0	0	0	0	0	0	0	0	0	0
ENSMUSG00000010342	Tex14	5014	15	23	13	20	10	5	0.520971	0.756855	0.497312	0.686796	0.36607	0.16525
ENSMUSG00000010358	Ifi35	1727	267	342	295	317	328	375	26.9231	32.674	32.7642	31.6045	34.8602	35.9828
ENSMUSG00000010362	Rdm1	1575	0	0	4	1	2	0	0	0	0.487135	0.109321	0.233076	0
ENSMUSG00000010376	Nedd8	1261	2335	2674	2374	2521	2386	2606	322.462	349.877	361.106	344.223	347.299	342.465
ENSMUSG00000010392	Gosr1	4289	797	958	746	829	748	817	32.36	36.8535	33.362	33.2798	32.0106	31.5662
ENSMUSG00000010406	Mrpl52	1109	486	459	569	595	499	637	76.3152	68.2889	98.4125	92.3778	82.588	95.1841
ENSMUSG00000010435	Spaca7	979	0	0	0	0	0	0	0	0	0	0	0	0
ENSMUSG00000010453	Kansl3	6742	1676	1798	1589	1905	1726	2095	43.2904	44.0017	45.2069	48.6506	46.9894	51.4934
ENSMUSG00000010461	Eya4	9419	92	103	75	105	121	143	1.70094	1.80427	1.52731	1.91941	2.35792	2.51587
ENSMUSG00000010476	Ebf3	9227	0	0	0	0	0	0	0	0	0	0	0	0
ENSMUSG00000010492	Uckl1os	2522	0	2	0	0	0	1	0	0.130844	0	0	0	0.065707
ENSMUSG00000010505	Myt1	7191	0	1	0	0	2	0	0	0.0229446	0	0	0.0510492	0
ENSMUSG00000010517	Faf1	5093	1293	1492	1277	1286	1214	1326	44.2111	48.3353	48.0936	43.476	43.7515	43.1446
ENSMUSG00000010529	Gm266	1215	0	0	0	0	0	0	0	0	0	0	0	0
ENSMUSG00000010538	Tsacc	1112	8	18	23	19	12	21	1.25283	2.67077	3.96728	2.94192	1.98073	3.12947
ENSMUSG00000010554	Mettl16	13817	1133	1170	987	1110	1080	1152	14.2798	13.9714	13.7017	13.8322	14.3469	13.8164
ENSMUSG00000010592	Dazl	3820	0	0	0	0	0	0	0	0	0	0	0	0
ENSMUSG00000010601	Apol7a	3029	0	0	1	0	0	0	0	0	0.0633243	0	0	0
ENSMUSG00000010607	Pigyl	777	110	115	133	127	131	147	24.6535	24.42	32.8322	28.1426	30.9456	31.3511
ENSMUSG00000010608	Rbm25	17376	5191	5194	4001	4678	4313	4800	52.0245	49.3198	44.166	46.3546	45.5594	45.7771
ENSMUSG00000010609	Psen2	4332	1190	1405	1102	1339	1189	1394	47.8371	53.5127	48.7936	53.2199	50.3781	53.325
ENSMUSG00000010651	Acaa1b	1962	75	110	89	52	76	91	6.65685	9.25044	8.70083	4.56338	7.10989	7.68597
ENSMUSG00000010660	Plcd1	3093	94	132	122	132	119	134	5.29242	7.04146	7.56571	7.34812	7.06179	7.17929
ENSMUSG00000010663	Fads1	4812	3486	3624	3206	3669	3288	3465	126.156	124.26	127.793	131.282	125.416	119.326
ENSMUSG00000010721	Lmbr1	5850	119	119	112	142	148	143	3.5424	3.35629	3.67225	4.17941	4.64359	4.05076
ENSMUSG00000010751	Tnfrsf22	4217	621	648	517	520	485	516	25.6445	25.3536	23.5156	21.2316	21.1099	20.2769
ENSMUSG00000010755	Cars	6583	1342	1429	1237	1150	1028	1160	35.5005	35.816	36.0425	30.0785	28.6627	29.2005
ENSMUSG00000010760	Phlda2	1121	0	0	0	0	0	0	0	0	0	0	0	0
ENSMUSG00000010796	Asz1	2829	0	0	0	0	0	0	0	0	0	0	0	0
ENSMUSG00000010797	Wnt2	2255	0	0	0	0	0	1	0	0	0	0	0	0.0734869
ENSMUSG00000010803	Gabra1	7326	0	0	0	0	0	0	0	0	0	0	0	0
ENSMUSG00000010825	Grid2ip	6773	0	0	0	0	0	0	0	0	0	0	0	0
ENSMUSG00000010830	Kdelr3	1411	0	0	0	0	0	0	0	0	0	0	0	0
ENSMUSG00000010841	Cfap97d1	798	0	0	0	0	0	0	0	0	0	0	0	0
ENSMUSG00000010911	Apip	1000	449	497	402	419	414	410	78.1903	82.0022	77.1073	72.1433	75.9886	67.9423
ENSMUSG00000010914	Pdhx	3930	1542	1563	1375	1542	1294	1558	68.3279	65.6199	67.1088	67.5576	60.4352	65.6949
ENSMUSG00000010936	Vac14	6960	2526	2588	2180	2673	2453	2729	63.202	61.3513	60.0782	66.126	64.6899	64.9757
ENSMUSG00000011008	Mcoln2	3288	267	359	311	391	344	337	14.1412	18.0149	18.1425	20.4752	19.2032	16.9846
ENSMUSG00000011034	Slc5a1	4104	0	0	0	0	0	0	0	0	0	0	0	0
ENSMUSG00000011096	Akt1s1	3072	589	561	600	563	529	663	33.3888	30.1308	37.4628	31.5551	31.6069	35.7642
ENSMUSG00000011114	Tbrg1	3901	1702	1779	1578	1852	1801	2009	75.9784	75.2435	77.5891	81.7424	84.7395	85.3415
ENSMUSG00000011118	Panx3	3434	0	0	0	0	0	0	0	0	0	0	0	0
ENSMUSG00000011148	Adssl1	2090	1222	1374	1281	1347	1272	1462	101.82	108.47	117.563	110.969	111.709	115.92
ENSMUSG00000011154	Cfap161	3188	0	0	0	0	0	0	0	0	0	0	0	0
ENSMUSG00000011158	Brf1	7788	671	707	636	699	689	726	15.0039	14.9783	15.6639	15.4537	16.2383	15.4478
ENSMUSG00000011171	Vipr2	4463	0	0	0	0	0	0	0	0	0	0	0	0
ENSMUSG00000011179	Odc1	3405	11368	13066	10521	7325	6761	7419	581.398	633.132	592.665	370.402	364.453	361.064
ENSMUSG00000011254	Thg1l	3015	597	561	457	487	539	553	34.4821	30.7004	29.0736	27.8115	32.8133	30.3944
ENSMUSG00000011256	Adam19	7115	0	1	0	0	0	0	0	0.0231896	0	0	0	0
ENSMUSG00000011257	Pabpc4	4027	4543	4694	4293	4327	3860	4410	196.457	192.323	204.479	185.007	175.936	181.474
ENSMUSG00000011263	Exoc3l2	4016	56	90	60	74	55	70	2.42829	3.69758	2.86568	3.17264	2.51372	2.88842
ENSMUSG00000011267	Zfp296	2037	203	192	168	184	203	238	17.3545	15.5517	15.8193	15.5528	18.2917	19.3617
ENSMUSG00000011305	Plin5	2087	0	0	0	0	0	0	0	0	0	0	0	0
ENSMUSG00000011306	Sugp1	6109	964	939	829	882	835	917	27.4798	25.3609	26.0288	24.8588	25.0879	24.8746
ENSMUSG00000011349	Dmrtc2	1619	0	0	0	0	0	0	0	0	0	0	0	0
ENSMUSG00000011350	Gm5893	2087	0	0	1	0	0	0	0	0	0.0919067	0	0	0
ENSMUSG00000011382	Dhdh	7408	794	755	605	794	730	754	18.6649	16.8157	15.6648	18.4545	18.0871	16.8666
ENSMUSG00000011427	Zfp790	3658	128	145	109	139	106	144	6.09358	6.54023	5.71548	6.54264	5.31876	6.52342
ENSMUSG00000011463	Cpb1	3284	11	11	13	12	14	23	0.583305	0.552661	0.759294	0.629159	0.782479	1.1606
ENSMUSG00000011486	Slc25a41	1331	0	0	0	0	0	0	0	0	0	0	0	0
ENSMUSG00000011589	Fsd1	2493	0	0	0	1	0	0	0	0	0	0.0690653	0	0
ENSMUSG00000011632	Pinlyp	843	0	0	3	2	0	0	0	0	0.682595	0.408493	0	0
ENSMUSG00000011658	Fuz	5003	35	38	33	42	45	55	1.21827	1.2532	1.26518	1.44544	1.65094	1.82175
ENSMUSG00000011751	Sptbn4	9563	15	10	8	5	13	10	0.273151	0.172534	0.16046	0.090024	0.249515	0.173286
ENSMUSG00000011752	Pgam1	1982	5138	6713	6072	5678	5120	5956	451.437	558.833	587.622	493.258	474.148	497.975
ENSMUSG00000011831	Evi5	8060	675	893	698	765	741	771	14.5839	18.2804	16.6108	16.3421	16.8745	15.8517
ENSMUSG00000011832	Evi5l	8524	135	132	149	180	143	179	2.75802	2.55505	3.35284	3.63589	3.07922	3.47989
ENSMUSG00000011837	Snapc2	1769	361	303	299	334	315	365	35.5374	28.2608	32.42	32.5088	32.6837	34.1918
ENSMUSG00000011877	Git1	4838	3378	2896	2596	2440	2344	2588	121.591	98.7647	102.922	86.8373	88.9283	88.6451
ENSMUSG00000011884	Gltp	1762	2301	2141	1883	2281	2023	2322	227.414	200.484	204.981	222.896	210.736	218.38
ENSMUSG00000011958	Bnip2	3455	1649	1854	1520	1948	1691	1882	83.1149	88.5382	84.385	97.0785	89.8346	90.2668
ENSMUSG00000011960	Ccnt1	9157	1437	1642	1323	1607	1445	1685	27.3281	29.5862	27.7125	30.2166	28.9643	30.4932
ENSMUSG00000012017	Scarf2	3839	330	344	342	312	273	337	14.9693	14.7846	17.0875	13.9933	13.0525	14.5468
ENSMUSG00000012042	4930579F01Rik	2379	0	0	0	0	0	0	0	0	0	0	0	0
ENSMUSG00000012076	Brms1l	3455	487	547	399	543	450	513	24.5464	26.1221	22.1511	27.0604	23.9063	24.6051
ENSMUSG00000012114	Med15	11642	2196	1739	1537	1771	1544	1799	32.8482	24.6457	25.323	26.1923	24.3426	25.6071
ENSMUSG00000012117	Dhdds	3784	840	940	834	943	797	929	38.6576	40.987	42.2751	42.9084	38.6594	40.6838
ENSMUSG00000012123	Crybg2	7801	9	4	4	5	6	4	0.200909	0.0846016	0.0983511	0.110358	0.141172	0.0849701
ENSMUSG00000012126	Ubxn11	4742	23	44	32	43	27	38	0.844642	1.53095	1.29437	1.56131	1.04508	1.32794
ENSMUSG00000012187	Mogat1	1558	48	57	40	58	53	56	5.36513	6.03638	4.9245	6.40977	6.24391	5.95631
ENSMUSG00000012211	Tex22	1270	0	2	0	0	0	1	0	0.259834	0	0	0	0.130483
ENSMUSG00000012282	Wnt8a	1746	0	0	0	0	0	0	0	0	0	0	0	0
ENSMUSG00000012296	Tjap1	4701	781	796	686	733	719	803	28.9312	27.9378	27.99	26.847	28.0729	28.3062
ENSMUSG00000012350	Ehf	5576	0	0	0	0	0	0	0	0	0	0	0	0
ENSMUSG00000012396	Nanog	2242	0	0	0	0	0	0	0	0	0	0	0	0
ENSMUSG00000012405	Rpl15	2473	12650	15412	14282	16241	15000	17017	890.785	1028.26	1107.73	1130.76	1113.31	1140.29
ENSMUSG00000012422	Tmem167	10807	1317	1649	1328	1759	1613	1795	21.222	25.1759	23.5702	28.0248	27.3954	27.5243
ENSMUSG00000012428	Steap4	3155	0	0	0	0	0	0	0	0	0	0	0	0
ENSMUSG00000012429	Mplkip	4503	172	162	137	197	174	191	6.6517	5.93584	5.83564	7.53263	7.09243	7.02891
ENSMUSG00000012443	Kif11	7461	1994	2441	1846	1748	1609	1722	46.5409	53.9808	47.4574	40.3391	39.5828	38.2466
ENSMUSG00000012483	Rpa3	1136	393	433	328	443	392	461	60.2449	62.8895	55.3816	67.1441	63.3368	67.2479
ENSMUSG00000012519	Mlkl	2303	530	510	463	564	579	547	40.0764	36.538	38.5617	42.1665	46.1459	39.3595
ENSMUSG00000012520	Phox2b	3645	0	0	0	0	0	0	0	0	0	0	0	0
ENSMUSG00000012535	Tnpo3	13100	3168	3478	2871	3077	2898	3149	42.1134	43.8054	42.037	40.4425	40.6046	39.8344
ENSMUSG00000012609	Ttll5	15875	565	491	391	512	454	489	6.19785	5.10313	4.72425	5.55314	5.24916	5.10448
ENSMUSG00000012640	Zfp715	5119	340	462	340	499	443	458	11.5665	14.8911	12.7398	16.7841	15.8842	14.8264
ENSMUSG00000012705	Retn	1579	0	1	0	0	0	1	0	0.104493	0	0	0	0.104948
ENSMUSG00000012777	Acp4	1749	0	0	0	0	0	0	0	0	0	0	0	0
ENSMUSG00000012819	Cdh23	16939	3	3	3	3	2	2	0.0308418	0.0292215	0.0339706	0.0304941	0.0216716	0.0195658
ENSMUSG00000012848	Rps5	1734	9037	12103	10800	13249	11912	13298	907.573	1151.63	1194.66	1315.58	1260.91	1270.85
ENSMUSG00000012889	Podnl1	3549	0	0	0	0	0	0	0	0	0	0	0	0
ENSMUSG00000013033	Adgrl1	8587	815	762	681	980	798	919	16.5281	14.6414	15.2116	19.6502	17.0573	17.735
ENSMUSG00000013076	Amotl1	10064	1221	1394	1106	1315	1205	1391	21.1277	22.8539	21.0792	22.4977	21.9768	22.9041
ENSMUSG00000013083	2200002J24Rik	616	0	2	5	0	5	6	0	0.535696	1.55689	0	1.48983	1.61409
ENSMUSG00000013089	Etv5	4103	2566	2960	2381	2697	2554	2861	108.908	119.031	111.308	113.178	114.253	115.551
ENSMUSG00000013091	Tmem190	871	0	0	0	0	0	0	0	0	0	0	0	0
ENSMUSG00000013150	Gfod2	4608	123	131	123	142	150	147	4.64835	4.69059	5.11991	5.30589	5.97485	5.28642
ENSMUSG00000013155	Enkd1	3659	283	265	284	260	281	295	13.4688	11.9496	14.8876	12.2347	14.0959	13.3603
ENSMUSG00000013158	4933405L10Rik	1487	0	0	1	0	2	0	0	0	0.128991	0	0.246869	0
ENSMUSG00000013160	Atp6v0d1	1793	2397	2821	2472	2916	2595	2924	232.806	259.592	264.446	280.02	265.647	270.242
ENSMUSG00000013236	Ptprs	14990	1914	2203	1852	2446	2233	2589	22.2355	24.2483	23.6979	28.0955	27.3423	28.6211
ENSMUSG00000013275	Slc41a1	4912	509	565	476	551	496	517	18.0454	18.9784	18.5874	19.3141	18.5341	17.4417
ENSMUSG00000013338	Fer1l4	6896	0	0	0	0	0	0	0	0	0	0	0	0
ENSMUSG00000013353	4931406B18Rik	5633	0	0	0	0	1	0	0	0	0	0	0.0325843	0
ENSMUSG00000013367	Iglon5	2622	0	0	0	0	0	1	0	0	0	0	0	0.063201
ENSMUSG00000013415	Igf2bp1	9682	0	0	0	0	0	0	0	0	0	0	0	0
ENSMUSG00000013418	B4galnt2	1722	3	3	1	4	3	5	0.303385	0.287446	0.111388	0.399953	0.319769	0.481164
ENSMUSG00000013419	Zfp651	7063	8	4	6	6	4	6	0.197246	0.0934415	0.162941	0.146266	0.103949	0.140773
ENSMUSG00000013465	Nelfb	3432	1069	1305	1090	1237	1088	1284	54.2421	62.7382	60.9185	62.059	58.1875	61.9975
ENSMUSG00000013483	Card14	4605	137	127	116	97	93	135	5.18081	4.55033	4.83168	3.62681	3.70682	4.85803
ENSMUSG00000013495	Tmem175	5928	183	182	139	190	182	200	5.37588	5.06561	4.49755	5.51858	5.63522	5.59086
ENSMUSG00000013523	Bcas1	3775	10	3	0	2	10	9	0.461306	0.131121	0	0.0912211	0.486218	0.395077
ENSMUSG00000013539	Tango2	7910	330	377	312	466	413	496	7.26514	7.86382	7.56568	10.1436	9.58344	10.3911
ENSMUSG00000013562	4833413E03Rik	1373	0	2	0	1	3	4	0	0.240341	0	0.125404	0.40105	0.482776
ENSMUSG00000013584	Aldh1a2	2264	0	0	0	0	0	0	0	0	0	0	0	0
ENSMUSG00000013593	Ndufs2	2313	4693	5084	4479	5125	4747	5507	353.331	362.659	371.428	381.505	376.697	394.544
ENSMUSG00000013611	Snx31	2935	0	0	0	0	0	0	0	0	0	0	0	0
ENSMUSG00000013622	Atraid	2082	284	305	276	364	318	345	23.7544	24.1706	25.4272	30.1025	28.0346	27.4596
ENSMUSG00000013629	Cad	8183	5597	6528	5732	5906	5648	6322	119.11	131.624	134.358	124.269	126.686	128.026
ENSMUSG00000013643	Lypd8	1284	0	0	0	0	0	0	0	0	0	0	0	0
ENSMUSG00000013646	Sh3bp5l	6352	644	619	592	635	596	737	17.6556	16.0786	17.8764	17.2126	17.222	19.2271
ENSMUSG00000013653	1810065E05Rik	926	0	0	0	0	0	0	0	0	0	0	0	0
ENSMUSG00000013662	Atad1	5995	1105	1406	1025	1161	1190	1162	32.0981	38.6959	32.7947	33.3446	36.4339	32.1198
ENSMUSG00000013663	Pten	11507	2139	2495	2010	2526	2135	2359	32.3709	35.7748	33.5045	37.7967	34.0552	33.9721
ENSMUSG00000013668	4933402N03Rik	1826	0	0	0	0	0	0	0	0	0	0	0	0
ENSMUSG00000013698	Pea15a	3861	3542	3518	2960	2916	2705	2950	159.755	150.337	147.049	130.038	128.592	126.613
ENSMUSG00000013701	Timm23	1786	1931	2161	2010	1979	1705	2090	188.281	199.638	215.866	190.786	175.223	193.919
ENSMUSG00000013707	Tnfaip8l2	1122	926	1058	980	1159	1206	1253	143.722	155.583	167.534	177.858	197.289	185.061
ENSMUSG00000013736	Trnt1	4413	1686	2051	1552	1865	1709	1882	66.5319	76.6833	67.4571	72.7658	71.0814	70.6711
ENSMUSG00000013766	Ly6g6e	1273	0	0	0	0	0	0	0	0	0	0	0	0
ENSMUSG00000013787	Ehmt2	5489	4021	4038	3815	4009	3586	4314	127.57	121.379	133.313	125.755	119.913	130.24
ENSMUSG00000013822	Elof1	1702	1055	1061	922	992	895	1076	107.944	102.855	103.906	100.354	96.5187	104.763
ENSMUSG00000013833	Med16	4663	393	442	386	443	386	449	14.6769	15.6396	15.8778	16.3576	15.1939	15.9565
ENSMUSG00000013846	St3gal1	6851	2249	2518	1995	2068	1956	2173	57.1665	60.6416	55.8546	51.9731	52.4038	52.5608
ENSMUSG00000013858	Tmem259	4663	1543	1436	1345	1250	1254	1507	57.6245	50.811	55.3256	46.1559	49.3606	53.5555
ENSMUSG00000013878	Rnf170	6237	84	86	68	107	85	119	2.34536	2.27505	2.09123	2.95386	2.50145	3.16175
ENSMUSG00000013921	Clip3	3935	0	0	1	0	1	2	0	0	0.0487444	0	0.0466448	0.0842251
ENSMUSG00000013928	Thap8	2432	1	0	1	0	2	0	0.0716049	0	0.0788689	0	0.150944	0
ENSMUSG00000013936	Myl2	1950	1	1	3	0	0	1	0.0893042	0.0846125	0.295091	0	0	0.084981
ENSMUSG00000013973	Dedd	5861	473	582	520	582	571	611	14.0539	16.384	17.0177	17.0975	17.8818	17.2753
ENSMUSG00000013974	Mcemp1	1494	217	284	237	229	203	226	25.2939	31.3644	30.4276	26.3917	24.9398	25.0677
ENSMUSG00000013997	Nit1	4932	355	391	390	387	393	400	12.5346	13.0804	15.1674	13.5105	14.6257	13.4398
ENSMUSG00000014030	Pax5	8853	0	0	0	0	0	0	0	0	0	0	0	0
ENSMUSG00000014039	Prdm15	11349	308	366	296	330	337	311	4.72606	5.32099	5.00269	5.00655	5.4503	4.54108
ENSMUSG00000014074	Rnf168	4462	406	485	322	454	410	473	15.8454	17.9342	13.8419	17.519	16.8656	17.5666
ENSMUSG00000014075	Tctex1d2	2385	151	214	166	193	191	207	11.0254	14.8045	13.3502	13.9332	14.6992	14.3826
ENSMUSG00000014077	Chp1	3499	1990	2500	2002	2712	2314	2667	99.0411	117.887	109.746	133.453	121.386	126.309
ENSMUSG00000014104	Sval2	1208	0	0	0	0	0	0	0	0	0	0	0	0
ENSMUSG00000014158	Trpv4	4076	5	8	3	9	15	14	0.21362	0.323836	0.141175	0.380181	0.675469	0.569181
ENSMUSG00000014164	Klhl3	7322	1	0	0	4	0	1	0.0237835	0	0	0.0940616	0	0.0226322
ENSMUSG00000014177	Tvp23b	2235	225	277	226	286	255	281	17.5312	20.449	19.3955	22.0329	20.9416	20.8346
ENSMUSG00000014195	Dnajc7	8726	2073	2261	1891	1828	1695	2040	41.3705	42.7518	41.5667	36.0698	35.6535	38.7411
ENSMUSG00000014198	Zfp385c	3101	1	0	0	0	0	0	0.0561571	0	0	0	0	0
ENSMUSG00000014226	Cacybp	2390	6300	6736	5332	6140	5653	6200	459.038	465.022	427.919	442.336	434.139	429.883
ENSMUSG00000014232	Cluap1	2279	111	116	96	112	107	115	8.48174	8.39813	8.07972	8.46167	8.61762	8.362
ENSMUSG00000014243	Zswim7	732	70	104	91	112	86	130	16.653	23.4418	23.8451	26.3445	21.5643	29.4299
ENSMUSG00000014245	Pigl	2268	275	244	230	269	215	247	21.1152	17.7507	19.4516	20.4217	17.3998	18.0472
ENSMUSG00000014294	Ndufa2	572	659	937	916	923	854	978	200.63	270.279	307.163	277.836	274.037	283.334
ENSMUSG00000014301	Pam16	2435	158	230	208	231	187	238	11.2996	15.5847	16.3845	16.3341	14.0958	16.197
ENSMUSG00000014303	Glis2	4373	2	3	3	2	6	5	0.0796447	0.113191	0.131587	0.0787468	0.251837	0.189473
ENSMUSG00000014313	Cox6c	3567	2202	2933	2434	2783	2631	2963	107.503	135.668	130.884	134.336	135.384	137.653
ENSMUSG00000014329	Bicc1	7441	0	0	0	0	0	0	0	0	0	0	0	0
ENSMUSG00000014349	Ube2z	3997	1646	1905	1570	1778	1677	1854	71.7137	78.6375	75.3417	76.5914	77.01	76.8656
ENSMUSG00000014351	Gip	687	0	0	0	0	0	0	0	0	0	0	0	0
ENSMUSG00000014353	Tmem87b	8395	831	1182	864	1101	977	1041	17.238	23.2309	19.7407	22.5813	21.361	20.5488
ENSMUSG00000014355	Anapc1	16714	6582	7629	5995	7003	6407	7067	68.5779	75.3106	68.7984	72.1416	70.3594	70.0666
ENSMUSG00000014361	Mertk	4336	713	777	581	1005	908	1027	28.6356	29.5666	25.7014	39.9079	38.4366	39.2498
ENSMUSG00000014402	Tsg101	2730	971	909	815	951	806	859	61.9388	54.9377	57.2617	59.9791	54.1902	52.1419
ENSMUSG00000014418	Hps5	6497	463	530	410	598	484	608	12.4101	13.4596	12.1043	15.8479	13.6735	15.5077
ENSMUSG00000014426	Map3k4	10181	1142	1258	1065	1171	1047	1155	19.5336	20.3873	20.0645	19.8038	18.8758	18.7996
ENSMUSG00000014444	Piezo1	9935	3899	4185	3650	3763	3356	3882	68.3426	69.5019	70.4684	65.2152	62.0015	64.7506
ENSMUSG00000014453	Blk	2698	0	0	0	0	0	0	0	0	0	0	0	0
ENSMUSG00000014470	Rnf166	1985	593	602	558	774	686	733	52.0236	50.0386	53.9192	67.1371	63.4325	61.1927
ENSMUSG00000014496	Ankrd28	12233	1171	1656	1288	1477	1359	1435	16.6698	22.3355	20.1954	20.7888	20.3908	19.4391
ENSMUSG00000014498	Ankrd52	8401	5305	5123	4164	3914	3547	4030	109.967	100.615	95.0713	80.218	77.4958	79.4933
ENSMUSG00000014503	Pkd2l2	5804	4	7	4	10	4	5	0.120016	0.198994	0.132191	0.296657	0.126497	0.142758
ENSMUSG00000014504	Srp19	3630	655	775	652	706	681	716	31.4225	35.2261	34.4517	33.4873	34.4341	32.6861
ENSMUSG00000014529	Tmbim7	2345	0	0	0	0	0	0	0	0	0	0	0	0
ENSMUSG00000014542	Clec4f	2471	0	0	0	0	0	0	0	0	0	0	0	0
ENSMUSG00000014543	Klra17	1192	0	0	0	1	0	0	0	0	0	0.144446	0	0
ENSMUSG00000014547	Wdfy2	9185	1266	1436	1137	2027	1827	2130	24.0027	25.7955	23.7438	37.9977	36.5096	38.4288
ENSMUSG00000014550	Rbsn	8783	820	937	759	896	770	922	16.2584	17.6021	16.5756	17.565	16.0915	17.3958
ENSMUSG00000014551	Mrps25	6576	966	903	828	886	776	917	25.5812	22.6566	24.1512	23.1982	21.6595	23.1081
ENSMUSG00000014554	Dguok	4611	136	152	122	151	109	149	5.1363	5.43898	5.07498	5.63851	4.3389	5.35485
ENSMUSG00000014592	Camta1	14570	81	70	70	100	76	90	0.968126	0.792697	0.921527	1.18174	0.957419	1.02362
ENSMUSG00000014599	Csf1	5281	1221	1256	1059	1284	1104	1296	40.263	39.2412	38.4636	41.8631	38.3708	40.6673
ENSMUSG00000014601	Strip1	5453	2215	2313	2011	2189	2014	2215	70.7367	69.9857	70.7369	69.1182	67.791	67.3123
ENSMUSG00000014602	Kif1a	9330	0	1	0	2	2	1	0	0.0176843	0	0.0369089	0.0393456	0.0177613
ENSMUSG00000014603	Alx3	1892	0	0	0	0	0	0	0	0	0	0	0	0
ENSMUSG00000014606	Slc25a11	2120	783	1042	937	955	926	999	64.318	81.0962	84.7761	77.5621	80.1721	78.0883
ENSMUSG00000014609	Chrne	1690	3	0	0	0	0	1	0.30913	0	0	0	0	0.098055
ENSMUSG00000014633	Cmc2	2043	342	472	403	385	364	450	29.1517	38.1191	37.8361	32.447	32.7025	36.5006
ENSMUSG00000014668	Chfr	4437	565	606	471	613	601	636	22.1751	22.5347	20.3611	23.7877	24.8618	23.7533
ENSMUSG00000014686	Ceacam16	1635	49	50	51	59	51	63	5.21897	5.0457	5.98304	6.21322	5.72533	6.38527
ENSMUSG00000014704	Hoxa2	1775	10	9	17	12	15	7	0.981088	0.836591	1.83705	1.16403	1.5511	0.653516
ENSMUSG00000014725	Adam28	9184	0	0	0	0	0	0	0	0	0	0	0	0
ENSMUSG00000014747	Ankrd53	1739	0	0	0	0	0	0	0	0	0	0	0	0
ENSMUSG00000014748	Tex261	4088	1580	1865	1581	1926	1727	1984	67.3058	75.2726	74.1806	81.1199	77.5407	80.4243
ENSMUSG00000014763	Fam120b	8345	744	768	673	816	705	799	15.5258	15.1846	15.4689	16.8363	15.5064	15.8663
ENSMUSG00000014767	Tbp	13576	1041	1063	898	1039	925	987	13.3532	12.919	12.6874	13.1773	12.506	12.0476
ENSMUSG00000014769	Psmb1	4595	3526	3853	3343	3764	3582	3914	133.63	138.351	139.547	141.041	143.083	141.154
ENSMUSG00000014771	Pdcd2	2582	536	542	501	542	498	515	36.1506	34.6347	37.2178	36.1431	35.4015	33.0527
ENSMUSG00000014773	Dll1	4219	0	0	0	0	0	0	0	0	0	0	0	0
ENSMUSG00000014776	Nol3	3176	6	6	2	3	2	4	0.328986	0.311702	0.120787	0.162638	0.115584	0.208706
ENSMUSG00000014778	Fhod1	4666	653	721	666	857	776	909	24.3711	25.4953	27.3778	31.6241	30.5257	32.2831
ENSMUSG00000014782	Plekhg4	5478	8	10	21	13	13	18	0.254316	0.301194	0.735304	0.408605	0.435581	0.544511
ENSMUSG00000014786	Slc9a5	5240	332	298	327	331	316	377	11.0335	9.38326	11.9698	10.8762	11.0689	11.9225
ENSMUSG00000014791	Elmo3	3485	44	27	51	53	33	51	2.19865	1.27829	2.80697	2.61852	1.73804	2.42507
ENSMUSG00000014813	Stc1	4197	0	0	0	0	0	0	0	0	0	0	0	0
ENSMUSG00000014837	4931428F04Rik	4045	146	194	151	174	155	205	6.28551	7.9132	7.16025	7.4065	7.03333	8.39831
ENSMUSG00000014846	Tppp3	1848	14	11	27	23	10	27	1.31927	0.982109	2.80241	2.14293	0.993221	2.42113
ENSMUSG00000014850	Msh3	11254	495	587	451	485	447	476	7.65958	8.60598	7.68669	7.42022	7.29035	7.00901
ENSMUSG00000014852	Adamts13	4925	3	6	3	7	5	7	0.106077	0.201008	0.116838	0.244723	0.186342	0.235531
ENSMUSG00000014856	Tmem208	1511	457	663	558	677	685	692	52.6694	72.3966	70.8336	77.1448	83.2097	75.8924
ENSMUSG00000014859	E2f4	2452	3755	3339	2910	3103	3112	3350	266.683	224.68	227.637	217.893	232.952	226.402
ENSMUSG00000014867	Surf4	3281	4493	5119	4186	4584	4285	4585	238.472	257.423	244.716	240.558	239.714	231.574
ENSMUSG00000014873	Surf2	3408	859	772	672	787	747	779	43.8935	37.3755	37.8215	39.761	40.2318	37.8786
ENSMUSG00000014905	Dnajb9	2549	239	259	198	230	235	237	16.3281	16.7648	14.8993	15.536	16.9218	15.4076
ENSMUSG00000014907	Naf1	3094	649	695	529	653	552	574	36.5284	37.0624	32.7948	36.3392	32.7466	30.7431
ENSMUSG00000014932	Yes1	7508	28	33	18	41	38	41	0.649442	0.725201	0.459852	0.940247	0.928982	0.904932
ENSMUSG00000014956	Ppp1cb	10913	2594	3188	2530	2948	2696	2974	41.3935	48.1996	44.4678	46.5121	45.3444	45.1599
ENSMUSG00000014959	Gorasp2	4145	2647	2657	2213	2295	2128	2264	111.208	105.764	102.406	95.3324	94.2313	90.5125
ENSMUSG00000014980	Tsen15	4195	464	563	450	567	483	543	19.2616	22.1435	20.5755	23.272	21.1331	21.4499
ENSMUSG00000015001	Oc90	1912	0	0	0	0	0	0	0	0	0	0	0	0
ENSMUSG00000015002	Efr3a	11399	1697	1988	1647	1930	1726	1794	25.9252	28.7752	27.7138	29.1523	27.7921	26.0803
ENSMUSG00000015013	Trappc2l	1950	431	590	515	603	555	621	38.4901	49.9213	50.6573	53.2433	52.2404	52.7732
ENSMUSG00000015016	Acsf3	3747	89	143	106	122	125	128	4.13631	6.29682	5.42615	5.60607	6.12314	5.66086
ENSMUSG00000015023	Ddx19a	2957	1387	1458	1231	1400	1310	1294	81.683	81.3533	79.8503	81.519	81.3145	72.5169
ENSMUSG00000015027	Galns	2650	821	810	712	660	613	694	53.9515	50.4322	51.5352	42.8825	42.4583	43.398
ENSMUSG00000015053	Gata2	5398	0	0	0	0	0	0	0	0	0	0	0	0
ENSMUSG00000015083	C8g	1493	4	4	4	1	2	3	0.466559	0.442048	0.51389	0.115325	0.245877	0.33298
ENSMUSG00000015085	Entpd2	2128	0	0	0	0	1	0	0	0	0	0	0.0862534	0
ENSMUSG00000015087	Rabl6	6379	3257	3344	2931	2990	2855	3281	88.9143	86.4933	88.1318	80.7051	82.1489	85.2335
ENSMUSG00000015090	Ptgds	1649	0	0	0	0	0	0	0	0	0	0	0	0
ENSMUSG00000015092	Edf1	1317	1352	1220	1213	1222	1223	1461	178.771	152.842	176.663	159.76	170.447	183.832
ENSMUSG00000015093	Clic3	1012	0	0	0	0	0	0	0	0	0	0	0	0
ENSMUSG00000015094	Npdc1	3906	0	0	0	0	0	0	0	0	0	0	0	0
ENSMUSG00000015095	Fbxw5	3052	718	782	684	746	773	827	40.9681	42.2757	42.9874	42.0859	46.4882	44.9032
ENSMUSG00000015112	Slc25a13	3798	2051	2459	1979	2092	1963	2181	94.041	106.825	99.9449	94.8394	94.8666	95.1606
ENSMUSG00000015120	Ube2i	5474	2860	3049	2559	2881	2785	3111	90.9845	91.9013	89.6675	90.6193	93.3831	94.1785
ENSMUSG00000015126	Tsr3	1192	481	506	479	465	510	539	70.2709	70.0395	77.0777	67.1675	78.5312	74.9323
ENSMUSG00000015127	Unkl	5673	103	101	113	134	100	137	3.16177	2.9375	3.82063	4.067	3.23545	4.00188
ENSMUSG00000015133	Lrrk1	10307	752	812	754	901	907	989	12.7055	12.9985	14.0316	15.0513	16.1519	15.9009
ENSMUSG00000015134	Aldh1a3	4617	0	0	0	0	0	0	0	0	0	0	0	0
ENSMUSG00000015143	Actn1	5533	2647	2822	2420	2659	2465	2803	83.3105	84.1522	83.8927	82.7446	81.7719	83.9496
ENSMUSG00000015149	Sirt2	5035	671	623	521	599	508	570	23.2076	20.4154	19.8476	20.4838	18.5188	18.76
ENSMUSG00000015165	Hnrnpl	5953	6437	7218	6343	6879	6326	7122	188.302	200.055	204.375	198.963	195.048	198.254
ENSMUSG00000015176	Nolc1	3971	7323	7051	5916	5965	5946	6428	321.141	292.968	285.758	258.638	274.836	268.245
ENSMUSG00000015189	Casd1	4037	990	1207	945	1226	1094	1246	42.7054	49.3307	44.8996	52.2894	49.7401	51.1465
ENSMUSG00000015202	Cnksr3	3837	174	155	111	151	119	134	7.89703	6.66513	5.54882	6.77591	5.6925	5.78721
ENSMUSG00000015214	Mtmr1	5859	778	871	800	930	828	957	23.124	24.5281	26.19	27.3301	25.9391	27.0673
ENSMUSG00000015217	Hmgb3	2234	591	536	460	477	403	481	46.0692	39.5868	39.4952	36.7635	33.1108	35.6795
ENSMUSG00000015222	Map2	16456	0	0	0	0	0	0	0	0	0	0	0	0
ENSMUSG00000015224	Cyp2j9	3337	0	0	0	0	0	0	0	0	0	0	0	0
ENSMUSG00000015242	Nipsnap3a	1733	0	0	0	0	0	0	0	0	0	0	0	0
ENSMUSG00000015243	Abca1	10363	7923	9967	7557	9723	8792	9480	133.141	158.689	139.873	161.546	155.722	151.593
ENSMUSG00000015247	Nipsnap3b	1687	431	582	475	615	514	625	44.4906	56.9216	54.0068	62.7686	55.9237	61.3934
ENSMUSG00000015289	Lage3	2021	226	257	205	323	297	284	19.4737	20.9815	19.4562	27.5181	26.9736	23.2867
ENSMUSG00000015290	Ubl4a	3142	597	624	618	700	556	623	33.0883	32.7678	37.727	38.3596	32.48	32.8578
ENSMUSG00000015291	Gdi1	4296	709	660	571	799	715	738	28.7401	25.3483	25.4942	32.0232	30.5485	28.4674
ENSMUSG00000015305	Sash1	8568	2143	2502	2016	1980	1925	2110	43.5561	48.1811	45.1316	39.7895	41.2382	40.8093
ENSMUSG00000015312	Gadd45b	1589	53	36	52	44	28	46	5.80842	3.73807	6.27696	4.76772	3.23431	4.79723
ENSMUSG00000015314	Slamf6	10832	4	7	5	8	10	5	0.0643069	0.106625	0.0885383	0.127164	0.169449	0.0764923
ENSMUSG00000015316	Slamf1	6156	0	0	0	0	0	0	0	0	0	0	0	0
ENSMUSG00000015335	Zdhhc12	1785	441	426	352	410	392	419	43.0236	39.3768	37.8246	39.5483	40.3084	38.8984
ENSMUSG00000015337	Endog	1063	131	188	212	178	162	226	21.4607	29.1806	38.2536	28.8316	27.9724	35.2315
ENSMUSG00000015340	Cybb	5808	2317	2656	2086	2928	2595	2805	69.4714	75.4519	68.8902	86.8014	82.0085	80.0318
ENSMUSG00000015341	Golga7	6726	1604	1698	1497	1809	1684	1886	41.5292	41.6533	42.6908	46.3088	45.9551	46.4666
ENSMUSG00000015342	Xk	5076	0	0	0	0	0	0	0	0	0	0	0	0
ENSMUSG00000015354	Pcolce2	4625	0	0	1	0	0	0	0	0	0.0414723	0	0	0
ENSMUSG00000015355	Cd48	1189	0	2	0	0	0	0	0	0.277535	0	0	0	0
ENSMUSG00000015357	Clpx	3494	823	952	830	818	794	861	41.0188	44.9555	45.5643	40.31	41.7105	40.8354
ENSMUSG00000015363	Trabd	5591	1134	1088	1072	1175	1039	1284	35.3208	32.1076	36.7769	36.1852	34.1094	38.0568
ENSMUSG00000015365	Mov10l1	4183	0	0	0	0	0	0	0	0	0	0	0	0
ENSMUSG00000015377	Dennd6b	5896	113	95	77	87	74	94	3.33755	2.65849	2.50497	2.54065	2.30368	2.64196
ENSMUSG00000015396	Cd83	2572	16	36	21	46	42	39	1.08332	2.30941	1.56609	3.07942	2.99727	2.51275
ENSMUSG00000015401	Cltrn	1544	0	0	0	0	0	0	0	0	0	0	0	0
ENSMUSG00000015405	Ace2	3762	0	0	0	0	0	0	0	0	0	0	0	0
ENSMUSG00000015437	Gzmb	1436	0	0	0	0	0	0	0	0	0	0	0	0
ENSMUSG00000015441	Gzmf	919	0	0	0	0	0	0	0	0	0	0	0	0
ENSMUSG00000015443	Gzmn	990	0	0	0	0	0	0	0	0	0	0	0	0
ENSMUSG00000015451	C4a	6206	15	18	12	23	21	17	0.420907	0.478553	0.370885	0.638114	0.621091	0.453935
ENSMUSG00000015452	Ager	2141	13	4	14	25	20	19	1.05738	0.308256	1.25424	2.01051	1.71459	1.4706
ENSMUSG00000015461	Atf6b	2757	3275	3435	3312	3306	3101	3637	206.862	205.57	230.422	206.466	206.449	218.606
ENSMUSG00000015467	Egfl8	1761	26	19	24	37	22	25	2.57111	1.78018	2.6141	3.61763	2.29304	2.35254
ENSMUSG00000015468	Notch4	8061	56	50	78	70	64	61	1.20978	1.02341	1.85599	1.49517	1.45727	1.254
ENSMUSG00000015474	Ppt2	2614	578	604	561	564	527	554	38.506	38.1242	41.1649	37.1497	37.0044	35.1205
ENSMUSG00000015476	Prrt1	2306	0	0	1	2	3	1	0	0	0.0831784	0.149332	0.238787	0.0718616
ENSMUSG00000015478	Rnf5	1483	1037	1054	860	947	880	991	121.771	117.265	111.231	109.949	108.915	110.736
ENSMUSG00000015484	Fam163a	3882	0	0	0	0	0	0	0	0	0	0	0	0
ENSMUSG00000015488	Cacfd1	4693	385	516	443	509	481	502	14.2862	18.1413	18.106	18.6745	18.8123	17.726
ENSMUSG00000015501	Hivep2	13720	244	303	241	282	243	298	3.09701	3.64382	3.36924	3.53897	3.25087	3.5993
ENSMUSG00000015519	2310057J18Rik	1858	0	0	0	0	0	0	0	0	0	0	0	0
ENSMUSG00000015522	Arnt	8007	1669	1776	1445	1880	1673	1818	36.2989	36.5967	34.6153	40.4269	38.3508	37.6253
ENSMUSG00000015533	Itga2	7133	0	0	1	0	0	0	0	0	0.0268904	0	0	0
ENSMUSG00000015536	Mocs2	9054	706	731	657	698	628	711	13.5791	13.3213	13.9186	13.2739	12.7311	13.0132
ENSMUSG00000015542	Nat9	2066	122	85	91	99	124	118	10.2834	6.78825	8.44852	8.25063	11.0164	9.46473
ENSMUSG00000015568	Lpl	10478	1628	1685	1336	1186	1049	1179	27.0572	26.5332	24.4567	19.489	18.3758	18.6463
ENSMUSG00000015575	Atp6v0e	3712	1903	2326	2138	2380	2218	2433	89.2765	103.388	110.476	110.395	109.673	108.615
ENSMUSG00000015579	Nkx2-5	1719	0	0	0	0	1	0	0	0	0	0	0.106776	0
ENSMUSG00000015597	Zfp318	13804	1105	1202	994	1022	910	1000	13.94	14.3671	13.8118	12.7476	12.1	12.0047
ENSMUSG00000015599	Ttbk1	14097	0	0	0	0	0	1	0	0	0	0	0	0.0117552
ENSMUSG00000015605	Srf	2893	2257	1971	1721	1845	1684	1904	135.859	112.411	114.104	109.807	106.842	109.062
ENSMUSG00000015619	Gata3	3978	4	3	5	3	5	4	0.175106	0.12443	0.241088	0.129849	0.230703	0.166629
ENSMUSG00000015627	Gata5	3277	0	0	0	0	0	0	0	0	0	0	0	0
ENSMUSG00000015647	Lama5	11388	0	0	0	0	0	0	0	0	0	0	0	0
ENSMUSG00000015652	Steap1	1377	0	0	0	0	0	0	0	0	0	0	0	0
ENSMUSG00000015653	Steap2	12144	0	0	0	0	0	0	0	0	0	0	0	0
ENSMUSG00000015656	Hspa8	4301	53396	49796	41941	44475	41589	46250	2161.95	1910.27	1870.42	1780.45	1774.83	1781.96
ENSMUSG00000015659	Serac1	4576	228	279	253	242	214	225	8.67671	10.0597	10.6048	9.10566	8.58373	8.14804
ENSMUSG00000015665	Awat1	1390	0	0	0	0	0	0	0	0	0	0	0	0
ENSMUSG00000015668	Pdzd11	2127	292	320	261	288	252	292	23.9068	24.8228	23.5365	23.3135	21.7461	22.7495
ENSMUSG00000015671	Psma2	3673	1931	2489	2142	2326	2271	2441	91.552	111.808	111.858	109.036	113.487	110.129
ENSMUSG00000015672	Mrpl32	4982	444	477	378	452	419	433	15.5198	15.7973	14.5532	15.6213	15.4368	14.4026
ENSMUSG00000015697	Setdb1	6853	3648	4093	3460	4268	3863	4237	92.7002	98.5439	96.8423	107.232	103.465	102.455
ENSMUSG00000015702	Anxa9	2073	234	274	217	250	209	258	19.6573	21.8082	20.0784	20.7646	18.5053	20.6242
ENSMUSG00000015709	Arnt2	7689	6	18	8	9	11	9	0.13589	0.386253	0.199567	0.201537	0.262586	0.193968
ENSMUSG00000015711	Prune1	3618	1167	1313	1072	1146	1055	1136	56.1706	59.8777	56.8324	54.5379	53.522	52.0315
ENSMUSG00000015714	Cers2	3676	8661	9889	8234	9216	8564	8991	410.298	443.86	429.64	431.667	427.611	405.312
ENSMUSG00000015721	Nlrp5	4847	0	0	0	0	0	0	0	0	0	0	0	0
ENSMUSG00000015733	Capza2	5890	3251	3780	2987	3828	3366	3748	96.1187	105.888	97.2724	111.902	104.893	105.449
ENSMUSG00000015745	Plekho1	2172	8617	8042	7207	6200	5934	6539	690.88	610.904	636.45	491.489	501.459	498.894
ENSMUSG00000015747	Vps45	3991	702	741	610	739	746	806	30.631	30.6341	29.3169	31.882	34.3088	33.4665
ENSMUSG00000015748	Prpf3	5661	2953	2812	2475	2472	2405	2683	90.8399	81.9579	83.8594	75.1861	77.9776	78.5387
ENSMUSG00000015749	Anp32e	3566	8180	9269	7665	8695	8119	8858	399.465	428.865	412.288	419.827	417.897	411.634
ENSMUSG00000015750	Aph1a	3450	1858	1907	1878	2010	1801	2082	93.7849	91.2012	104.411	100.313	95.817	100.004
ENSMUSG00000015755	Tab2	6135	2344	2121	1677	1906	1676	1936	66.5349	57.042	52.431	53.4922	50.1427	52.2934
ENSMUSG00000015757	Ppil4	6450	691	671	625	542	575	610	18.6563	17.1645	18.5862	14.4684	16.3627	15.6721
ENSMUSG00000015759	Cnih1	1623	1700	1995	1598	1817	1733	1897	182.405	202.812	188.855	192.761	195.987	193.689
ENSMUSG00000015766	Eps8	12355	2639	2918	2512	2588	2435	2762	37.1966	38.9683	38.9984	36.0665	36.1746	37.0457
ENSMUSG00000015776	Med22	3614	1062	1368	1107	1324	1265	1452	51.1732	62.4549	58.7529	63.0786	64.2466	66.5786
ENSMUSG00000015787	Abo	1920	0	0	0	0	0	0	0	0	0	0	0	0
ENSMUSG00000015790	Surf1	1753	480	434	375	498	463	524	47.6832	40.8486	41.0316	48.9136	48.4783	49.5343
ENSMUSG00000015804	Med28	5011	545	712	650	680	672	745	18.9399	23.4436	24.8805	23.3651	24.6146	24.637
ENSMUSG00000015806	Qdpr	1788	545	739	615	720	631	731	53.0805	68.1939	65.9747	69.3342	64.7754	67.7495
ENSMUSG00000015812	Gnrh1	642	8	4	7	14	11	17	2.17001	1.028	2.09138	3.7547	3.14489	4.38804
ENSMUSG00000015829	Tnr	12867	0	0	0	2	0	0	0	0	0	0.026763	0	0
ENSMUSG00000015837	Sqstm1	3356	4432	4863	4116	4456	4075	4554	229.977	239.084	235.246	228.615	222.871	224.868
ENSMUSG00000015839	Nfe2l2	3796	3386	3594	3057	3391	3208	3389	155.334	156.214	154.468	153.81	155.116	147.946
ENSMUSG00000015843	Rxrg	2297	0	0	0	0	0	0	0	0	0	0	0	0
ENSMUSG00000015846	Rxra	6303	1518	1486	1320	1473	1412	1545	41.9402	38.8992	40.1695	40.2381	41.1183	40.6198
ENSMUSG00000015850	Adamtsl4	4198	0	0	0	0	3	0	0	0	0	0	0.131168	0
ENSMUSG00000015852	Fcrls	2334	1	1	2	9	13	9	0.0746115	0.0706916	0.164361	0.663932	1.02233	0.638996
ENSMUSG00000015854	Cd5l	2036	15	9	6	6	10	2	1.28298	0.729346	0.565253	0.507406	0.901509	0.162783
ENSMUSG00000015869	Prpsap1	3407	841	908	822	916	835	941	42.9863	43.9726	46.2774	46.292	44.9844	45.7693
ENSMUSG00000015879	Fam184b	8598	0	0	0	0	0	0	0	0	0	0	0	0
ENSMUSG00000015880	Ncapg	7066	1334	1736	1457	1444	1384	1473	32.8767	40.5364	39.5508	35.1865	35.951	34.545
ENSMUSG00000015882	Lcorl	19019	231	265	229	299	268	241	2.1151	2.29894	2.3095	2.70686	2.5864	2.09984
ENSMUSG00000015889	Lta4h	6102	618	751	666	797	657	733	17.6369	20.3066	20.9349	22.4889	19.7625	19.9062
ENSMUSG00000015890	Amdhd1	2421	0	0	1	4	1	1	0	0	0.0792273	0.284477	0.0758147	0.0684481
ENSMUSG00000015932	Dstn	1911	1833	2012	1659	1788	1659	1851	167.035	173.715	166.516	161.098	159.343	160.51
ENSMUSG00000015937	Macroh2a1	6809	4462	4653	3950	4771	4547	4882	114.118	112.751	111.271	120.645	122.572	118.815
ENSMUSG00000015942	Gtf2ird2	6200	125	151	137	156	146	126	3.51095	4.01841	4.23837	4.33227	4.32224	3.36771
ENSMUSG00000015943	Bola1	1082	181	176	216	182	165	220	29.1312	26.8383	38.2909	28.9619	27.9901	33.6939
ENSMUSG00000015944	Castor2	7560	2401	2489	2018	2246	1913	2353	55.3066	54.3215	51.1999	51.1529	46.4452	51.5771
ENSMUSG00000015947	Fcgr1	2589	1158	1365	1215	1914	1825	2003	77.8902	86.99	90.0148	127.289	129.383	128.205
ENSMUSG00000015950	Ncf1	3663	3622	3660	3177	4316	3821	4580	172.194	164.859	166.36	202.874	191.464	207.198
ENSMUSG00000015957	Wnt11	4137	0	0	0	0	0	0	0	0	0	0	0	0
ENSMUSG00000015961	Adss	4531	5452	6081	5024	5148	4704	5133	209.541	221.437	212.679	195.626	190.555	187.73
ENSMUSG00000015962	1700016C15Rik	768	0	3	1	3	0	2	0	0.644509	0.249752	0.672577	0	0.431544
ENSMUSG00000015966	Il17rb	3707	0	0	0	0	0	0	0	0	0	0	0	0
ENSMUSG00000015968	Cacna1d	15183	334	330	298	340	298	383	3.83085	3.58612	3.76468	3.8557	3.60252	4.18021
ENSMUSG00000015970	Chdh	6217	0	0	0	0	0	0	0	0	0	0	0	0
ENSMUSG00000015971	Actr8	9009	1250	1422	1100	1294	1200	1247	24.1624	26.0431	23.4199	24.7309	24.4485	22.9375
ENSMUSG00000015980	Lrrc27	3637	86	72	70	78	90	54	4.11776	3.26632	3.69168	3.69261	4.542	2.46041
ENSMUSG00000015981	Stk32c	2302	0	3	2	0	0	2	0	0.215023	0.166646	0	0	0.143973
ENSMUSG00000015994	Fnta	3012	685	739	600	689	637	700	39.6043	40.4817	38.209	39.3864	38.8179	38.5123
ENSMUSG00000016018	Mtrex	6404	3567	3919	3257	3591	3279	3720	96.997	100.97	97.552	96.5487	93.9806	96.2605
ENSMUSG00000016024	Lbp	4831	1	0	0	0	0	0	0.036047	0	0	0	0	0
ENSMUSG00000016028	Celsr1	11631	9	22	13	12	15	14	0.134751	0.312086	0.214386	0.177642	0.236713	0.199465
ENSMUSG00000016087	Fli1	3486	1255	1273	973	1266	1118	1318	62.6935	60.2518	53.5371	62.53	58.8657	62.6534
ENSMUSG00000016128	Stard13	8594	0	0	0	0	0	0	0	0	0	0	0	0
ENSMUSG00000016150	Tenm1	17747	0	0	0	0	0	0	0	0	0	0	0	0
ENSMUSG00000016179	Camk1g	2759	0	0	0	0	0	0	0	0	0	0	0	0
ENSMUSG00000016181	Utp25	6530	1109	1327	1049	1239	1184	1395	29.575	33.5295	30.8129	32.6693	33.2802	35.4012
ENSMUSG00000016194	Hsd11b1	4251	2	3	3	6	4	15	0.0819304	0.116439	0.135363	0.24302	0.17271	0.584732
ENSMUSG00000016200	Syt14	11932	0	0	1	1	0	0	0	0	0.0160752	0.0144301	0	0
ENSMUSG00000016206	H2-M3	1438	112	153	144	145	136	170	13.5633	17.555	19.2076	17.3617	17.3591	19.5905
ENSMUSG00000016239	Lonrf3	3812	829	996	883	774	599	784	37.8711	43.1097	44.4301	34.9599	28.8418	34.0816
ENSMUSG00000016252	Atp5e	1756	975	1663	1488	1716	1519	1856	96.6911	156.256	162.535	168.258	158.775	175.15
ENSMUSG00000016253	Nelfcd	2883	509	585	542	622	501	571	30.7454	33.4796	36.0599	37.1474	31.8964	32.8207
ENSMUSG00000016255	Tubb1	1406	0	0	0	1	3	1	0	0	0	0.122461	0.391637	0.117861
ENSMUSG00000016256	Ctsz	1441	16255	16236	14258	15181	13888	15688	1964.4	1859.02	1897.86	1813.92	1768.98	1804.1
ENSMUSG00000016257	Prelid3b	1860	1860	2037	1681	1854	1682	1876	174.143	180.695	173.35	171.624	165.982	167.138
ENSMUSG00000016262	Sertad4	3850	0	0	0	0	0	0	0	0	0	0	0	0
ENSMUSG00000016283	H2-M2	1551	0	0	0	0	0	0	0	0	0	0	0	0
ENSMUSG00000016308	Ube2a	2272	653	721	630	748	693	829	50.0508	52.3595	53.1866	56.686	55.9852	60.4648
ENSMUSG00000016319	Slc25a5	1646	8800	11611	9886	11163	10252	11601	931.02	1163.88	1152.02	1167.71	1143.21	1167.94
ENSMUSG00000016327	Atp1b4	4201	0	0	0	0	0	0	0	0	0	0	0	0
ENSMUSG00000016344	Ppdpf	1336	493	529	509	552	503	535	64.2609	65.3308	73.077	71.1402	69.105	66.3596
ENSMUSG00000016346	Kcnq2	16273	0	0	0	0	0	0	0	0	0	0	0	0
ENSMUSG00000016349	Eef1a2	2084	0	0	0	0	0	0	0	0	0	0	0	0
ENSMUSG00000016356	Col20a1	5142	211	220	250	274	255	310	7.1459	7.05927	9.32562	9.17489	9.1024	9.99047
ENSMUSG00000016382	Pls3	4238	1369	1700	1386	1317	1207	1346	56.2534	66.1846	62.7295	53.5066	52.275	52.6309
ENSMUSG00000016386	Mpped2	3425	0	0	0	0	0	0	0	0	0	0	0	0
ENSMUSG00000016409	Nkap	4326	355	412	364	429	372	423	14.2905	15.7137	16.1393	17.0747	15.7835	16.2036
ENSMUSG00000016427	Ndufa1	419	311	364	326	347	341	425	129.257	143.336	149.236	142.593	149.379	168.086
ENSMUSG00000016458	Wt1	6195	1	2	0	1	2	0	0.0281103	0.0532669	0	0.0277934	0.0592566	0
ENSMUSG00000016477	E2f3	5429	778	890	727	846	717	768	24.9555	27.0482	25.6853	26.8307	24.2408	23.4422
ENSMUSG00000016481	Cr1l	10349	1288	1423	1060	1468	1295	1424	21.6732	22.6869	19.6461	24.4236	22.9678	22.8017
ENSMUSG00000016487	Ppfibp1	11135	1992	2476	1921	2192	2077	2246	31.1534	36.6884	33.0908	33.8948	34.2369	33.4254
ENSMUSG00000016493	Cd46	7603	20	9	17	17	14	12	0.458091	0.195311	0.428878	0.384987	0.33798	0.261549
ENSMUSG00000016494	Cd34	7290	0	0	1	0	0	0	0	0	0.0263113	0	0	0
ENSMUSG00000016495	Plgrkt	3799	239	346	285	400	378	416	10.9556	15.0271	14.3895	18.129	18.2629	18.146
ENSMUSG00000016496	Cd274	3622	47	56	49	69	51	76	2.25973	2.55099	2.59488	3.28007	2.58446	3.47714
ENSMUSG00000016498	Pdcd1lg2	1961	0	0	0	0	0	0	0	0	0	0	0	0
ENSMUSG00000016503	Gtf3a	2548	1339	1303	1174	1351	1328	1379	91.514	84.375	88.3768	91.2931	95.6636	89.6853
ENSMUSG00000016510	Mtif3	5127	319	303	263	314	279	329	10.8351	9.75098	9.83925	10.545	9.98824	10.6338
ENSMUSG00000016520	Lnx2	4557	611	641	575	630	619	685	23.349	23.2085	24.2024	23.8037	24.9321	24.9097
ENSMUSG00000016524	Il19	1149	0	0	0	1	0	0	0	0	0	0.149852	0	0
ENSMUSG00000016526	Dyrk3	3178	483	485	426	453	401	462	26.4667	25.1801	25.7114	24.5429	23.16	24.0904
ENSMUSG00000016528	Mapkapk2	3041	4870	5920	5229	5635	5229	6020	278.881	321.199	329.816	319.051	315.61	328.047
ENSMUSG00000016529	Il10	1310	1	0	5	1	1	0	0.132934	0	0.732097	0.131435	0.140112	0
ENSMUSG00000016534	Lamp2	9552	3339	4033	2973	4415	3778	3937	60.8735	69.6631	59.6994	79.5827	72.5965	68.3011
ENSMUSG00000016541	Atxn10	1937	4717	5206	4402	4769	4377	4753	424.075	443.449	435.903	423.916	414.758	406.626
ENSMUSG00000016552	Foxred2	5939	635	735	576	638	542	644	18.6194	20.4194	18.6028	18.4965	16.7507	17.9692
ENSMUSG00000016554	Eif3d	4968	5402	5796	5068	5608	5122	5942	189.356	192.493	195.67	194.361	189.237	198.202
ENSMUSG00000016559	H3f3b	2976	9546	10481	8860	7497	7330	8738	558.592	581.084	571.045	433.747	452.084	486.559
ENSMUSG00000016619	Nup50	4894	2785	2811	2407	2517	2325	2533	99.0986	94.7689	94.3369	88.5526	87.1981	85.7685
ENSMUSG00000016624	Phf21b	4264	143	119	118	164	146	147	5.84017	4.60467	5.30804	6.6223	6.28469	5.7129
ENSMUSG00000016626	Nlrp14	3537	0	0	0	0	0	0	0	0	0	0	0	0
ENSMUSG00000016637	Ift27	2864	358	328	266	316	269	382	21.7679	18.896	17.8147	18.9975	17.2396	22.1028
ENSMUSG00000016664	Pacsin2	4908	2512	2716	2294	2596	2423	2597	89.1295	91.3049	89.6517	91.0715	90.6143	87.6847
ENSMUSG00000016756	Cmah	10660	0	1	1	0	2	2	0	0.0154779	0.0179934	0	0.0344366	0.0310906
ENSMUSG00000016757	Ttll12	4039	1808	1786	1659	1521	1425	1644	77.9527	72.9586	78.7848	64.8392	64.7573	67.4504
ENSMUSG00000016758	Bik	1591	0	0	0	0	0	0	0	0	0	0	0	0
ENSMUSG00000016763	Scube1	9829	0	0	0	0	0	0	0	0	0	0	0	0
ENSMUSG00000016831	Tox4	6950	2097	2287	1854	2045	1845	2055	52.5436	54.2938	51.1675	50.663	48.7259	48.9986
ENSMUSG00000016833	Mrps18c	1076	130	175	143	162	164	174	21.0396	26.8346	25.4914	25.923	27.9756	26.7974
ENSMUSG00000016918	Sulf1	11294	0	0	0	0	1	0	0	0	0	0	0.0162518	0
ENSMUSG00000016921	Srsf6	4810	5110	5960	4943	5908	5467	6041	185.004	204.442	197.113	211.484	208.618	208.123
ENSMUSG00000016933	Plcg1	7857	1121	1203	944	1068	894	1064	24.8459	25.2626	23.0454	23.4044	20.8847	22.441
ENSMUSG00000016940	Kctd2	3009	101	121	121	167	136	166	5.84528	6.63486	7.71317	9.55601	8.29592	9.14202
ENSMUSG00000016942	Tmprss6	3359	0	1	0	0	0	0	0	0.0491201	0	0	0	0
ENSMUSG00000016946	Kctd5	3730	779	1035	862	903	827	923	36.3693	45.7826	44.327	41.6832	40.6953	41.0062
ENSMUSG00000016982	Pom121l2	3534	0	0	0	0	0	0	0	0	0	0	0	0
ENSMUSG00000016984	Etaa1	4185	245	346	266	323	299	285	10.1948	13.6411	12.1915	13.2889	13.1137	11.2851
ENSMUSG00000016995	Matn4	5174	0	3	3	4	0	5	0	0.0956673	0.111215	0.133112	0	0.16014
ENSMUSG00000016998	Svs4	731	0	0	0	0	0	0	0	0	0	0	0	0
ENSMUSG00000017000	Svs6	535	0	0	0	0	0	0	0	0	0	0	0	0
ENSMUSG00000017002	Slpi	1180	919	1130	1056	1265	1140	1163	135.625	158.003	171.653	184.583	177.325	163.326
ENSMUSG00000017003	Svs3a	1200	0	0	0	0	0	0	0	0	0	0	0	0
ENSMUSG00000017004	Svs5	646	0	0	0	0	0	0	0	0	0	0	0	0
ENSMUSG00000017007	Rbpjl	5732	0	0	0	0	0	0	0	0	0	0	0	0
ENSMUSG00000017009	Sdc4	2547	4996	6027	5073	5233	4804	5325	341.586	390.428	382.037	353.756	346.196	346.455
ENSMUSG00000017049	Ccdc70	1115	0	0	0	0	0	0	0	0	0	0	0	0
ENSMUSG00000017057	Il13ra1	3712	845	1009	793	1174	1027	1114	39.642	44.8489	40.9765	54.4556	50.7821	49.7317
ENSMUSG00000017064	Prl5a1	1061	0	0	0	0	0	0	0	0	0	0	0	0
ENSMUSG00000017119	Nbr1	6871	1485	1601	1370	1542	1490	1582	37.6368	38.445	38.2446	38.6408	39.8029	38.1543
ENSMUSG00000017132	Cyth1	3905	635	726	560	714	623	764	28.3178	30.675	27.5066	31.4818	29.283	32.4212
ENSMUSG00000017144	Rnd3	4432	0	0	0	0	0	2	0	0	0	0	0	0.0747802
ENSMUSG00000017146	Brca1	8533	924	1172	903	1052	952	1073	18.8572	22.6618	20.2981	21.2274	20.4778	20.8379
ENSMUSG00000017165	Gast	460	0	0	0	0	0	0	0	0	0	0	0	0
ENSMUSG00000017167	Cntnap1	5875	303	317	272	397	366	396	8.98134	8.90267	8.88036	11.635	11.4346	11.1698
ENSMUSG00000017176	Nt5c3b	3420	340	303	240	257	273	285	17.3125	14.6179	13.4603	12.9387	14.6516	13.8094
ENSMUSG00000017188	Coa3	886	547	610	509	646	629	702	107.513	113.597	110.193	125.54	130.306	131.299
ENSMUSG00000017195	Zpbp2	1683	0	0	0	2	1	2	0	0	0	0.204611	0.10906	0.196926
ENSMUSG00000017204	Gsdma	2726	0	0	0	0	0	0	0	0	0	0	0	0
ENSMUSG00000017210	Med24	6528	1331	1428	1254	1427	1333	1357	35.5062	36.0925	36.8457	37.638	37.4799	34.4474
ENSMUSG00000017211	Gsdma2	3083	0	0	0	0	0	0	0	0	0	0	0	0
ENSMUSG00000017221	Psmd3	4967	3933	3992	3675	3671	3487	3804	137.891	132.607	141.916	127.254	128.856	126.912
ENSMUSG00000017264	Exosc10	3594	2092	2126	1816	1868	1792	2014	101.365	97.601	96.9187	89.4913	91.5183	92.862
ENSMUSG00000017286	Glod4	6005	793	965	781	946	880	976	22.9968	26.5145	24.9464	27.1244	26.8979	26.9335
ENSMUSG00000017288	Vps53	5203	997	1058	859	1124	1069	1094	33.3693	33.5506	31.6671	37.1959	37.7113	34.8434
ENSMUSG00000017291	Taok1	12421	1445	1930	1414	1735	1427	1609	20.259	25.6371	21.8355	24.0506	21.087	21.4662
ENSMUSG00000017299	Dnttip1	2122	820	936	779	807	766	885	67.2938	72.7779	70.4144	65.4803	66.2569	69.1121
ENSMUSG00000017300	Tnnc2	800	2	2	2	1	1	0	0.435358	0.412486	0.479523	0.215225	0.229434	0
ENSMUSG00000017307	Acot8	1997	260	277	283	343	305	369	22.6726	22.886	27.1818	29.5732	28.033	30.62
ENSMUSG00000017309	Cd300lg	2737	402	471	403	419	354	452	25.5775	28.3932	28.2423	26.3585	23.7398	27.3666
ENSMUSG00000017310	Spint4	751	0	0	0	0	0	0	0	0	0	0	0	0
ENSMUSG00000017311	Pyy	631	0	0	0	0	0	0	0	0	0	0	0	0
ENSMUSG00000017314	Mpp2	4807	38	37	33	29	39	36	1.37663	1.26998	1.31677	1.03874	1.48915	1.24104
ENSMUSG00000017316	Ppy	500	0	0	0	0	0	0	0	0	0	0	0	0
ENSMUSG00000017344	Vtn	2030	0	0	0	0	2	0	0	0	0	0	0.180835	0
ENSMUSG00000017376	Nlk	5447	530	539	390	496	468	509	16.9443	16.3268	13.7334	15.6786	15.7702	15.4852
ENSMUSG00000017386	Traf4	3292	844	843	775	697	722	774	44.6467	42.251	45.1556	36.4548	40.2555	38.9617
ENSMUSG00000017390	Aldoc	3263	1605	1683	1544	1967	1732	1917	85.6573	85.1013	90.7611	103.793	97.4269	97.3557
ENSMUSG00000017400	Stac2	3139	0	0	2	0	1	0	0	0	0.12221	0	0.0584732	0
ENSMUSG00000017404	Rpl19	1022	12604	13448	11772	12848	12214	13777	2147.65	2171.08	2209.37	2164.55	2193.59	2233.88
ENSMUSG00000017405	Nek8	5222	74	97	67	97	60	94	2.46775	3.06481	2.46098	3.19828	2.10893	2.98296
ENSMUSG00000017412	Cacnb4	8963	0	0	0	0	0	1	0	0	0	0	0	0.0184886
ENSMUSG00000017417	Plxdc1	4836	1084	1186	915	837	841	784	39.0346	40.4639	36.2915	29.8004	31.9196	26.865
ENSMUSG00000017418	Arl5b	10428	314	398	358	348	322	406	5.24367	6.29725	6.58494	5.74593	5.66765	6.45181
ENSMUSG00000017421	Zfp207	6658	5697	5697	4603	5439	4903	5441	149.008	141.179	132.607	140.656	135.166	135.423
ENSMUSG00000017428	Psmd11	6383	2486	2493	2378	2464	2106	2594	67.8239	64.4416	71.459	66.4658	60.5594	67.3444
ENSMUSG00000017446	C1qtnf1	3131	0	0	0	0	0	1	0	0	0	0	0	0.0529265
ENSMUSG00000017453	Pipox	2470	0	0	0	0	0	0	0	0	0	0	0	0
ENSMUSG00000017466	Timp2	3896	1132	1239	1080	1380	1238	1345	50.5981	52.4712	53.171	60.9877	58.3243	57.2084
ENSMUSG00000017478	Zc3h18	9190	2875	2881	2498	2644	2525	2873	54.4789	51.7245	52.1371	49.5368	50.4306	51.8056
ENSMUSG00000017485	Top2b	14613	2802	3403	2579	3235	3125	3356	33.3914	38.423	33.8518	38.1169	39.2517	38.0574
ENSMUSG00000017491	Rarb	5265	0	0	0	0	0	0	0	0	0	0	0	0
ENSMUSG00000017493	Igfbp4	4416	4106	3799	3554	4236	4257	4638	161.918	141.941	154.368	165.162	176.939	174.044
ENSMUSG00000017499	Cdc6	5229	1054	1176	993	1103	1042	1121	35.1017	37.1071	36.4251	36.3194	36.5761	35.5258
ENSMUSG00000017548	Suz12	4945	2513	3298	2663	2831	2589	2678	88.4978	110.041	103.294	98.5725	96.0979	89.743
ENSMUSG00000017550	Atad5	7532	880	1018	790	1025	872	1019	20.346	22.3001	20.1181	23.4313	21.2498	22.4192
ENSMUSG00000017561	Crlf3	4261	933	1156	925	1057	1027	1047	38.1309	44.7626	41.639	42.7116	44.2392	40.7185
ENSMUSG00000017588	Krt27	1550	0	0	0	0	0	0	0	0	0	0	0	0
ENSMUSG00000017607	Tns4	5167	33	26	35	49	48	58	1.1122	0.83024	1.29927	1.63283	1.7051	1.86014
ENSMUSG00000017615	Tnfaip1	3781	1634	1882	1506	1740	1629	1747	75.2578	82.1262	76.399	79.2364	79.0792	76.5672
ENSMUSG00000017631	Abr	10974	3216	3250	2801	3210	2942	3251	51.0337	48.8638	48.9573	50.3642	49.2069	49.0917
ENSMUSG00000017639	Rab11fip4	7451	1	0	2	2	2	1	0.0233718	0	0.0514855	0.0462166	0.0492678	0.0222404
ENSMUSG00000017652	Cd40	3406	107	115	111	121	132	122	5.47073	5.57086	6.25098	6.11678	7.1134	5.9357
ENSMUSG00000017664	Slc35c2	3914	1613	1915	1639	1782	1658	1887	71.7662	80.7266	80.3208	78.3915	77.752	79.8928
ENSMUSG00000017667	Zfp334	8205	1	0	0	0	0	0	0.021224	0	0	0	0	0
ENSMUSG00000017670	Elmo2	6652	1852	2037	1776	1925	1753	1962	48.4836	50.5252	51.2107	49.8265	48.3702	48.8768
ENSMUSG00000017677	Wsb1	3987	2237	2880	2267	2523	2257	2492	97.7071	119.183	109.062	108.957	103.904	103.576
ENSMUSG00000017679	Ttpal	5951	709	929	795	838	716	792	20.7474	25.757	25.624	24.2458	22.0837	22.0542
ENSMUSG00000017686	Rhot1	7414	1044	1258	1054	1286	1136	1286	24.5219	27.9961	27.2683	29.8656	28.1238	28.7438
ENSMUSG00000017688	Hnf4g	2630	0	0	0	0	0	0	0	0	0	0	0	0
ENSMUSG00000017692	Rhbdl3	4734	0	5	0	3	2	0	0	0.174265	0	0.109113	0.0775443	0
ENSMUSG00000017697	Ada	2002	1420	1490	1251	1638	1556	1606	123.518	122.798	119.857	140.874	142.657	132.935
ENSMUSG00000017707	Serinc3	3840	12706	14160	11823	16293	14707	16199	576.214	608.416	590.563	730.554	702.977	699.058
ENSMUSG00000017713	Tha1	2910	10	8	0	8	9	7	0.59843	0.453593	0	0.473347	0.567672	0.398622
ENSMUSG00000017715	Pgs1	5333	1434	1719	1563	1577	1498	1585	46.8257	53.183	56.2156	50.9146	51.5571	49.2509
ENSMUSG00000017716	Birc5	3402	1855	1691	1478	1596	1504	1655	94.9546	82.0122	83.3316	80.7757	81.145	80.6158
ENSMUSG00000017718	Afmid	3539	24	15	14	15	29	25	1.18097	0.699326	0.758782	0.729782	1.50406	1.17062
ENSMUSG00000017720	Trp53tg5	934	0	0	0	0	0	0	0	0	0	0	0	0
ENSMUSG00000017721	Pigt	3856	2879	2515	2318	2701	2534	2798	130.02	107.614	115.304	120.606	120.62	120.245
ENSMUSG00000017723	Wfdc2	1140	0	0	0	0	0	0	0	0	0	0	0	0
ENSMUSG00000017724	Etv4	3104	564	615	541	429	411	448	31.642	32.6906	33.4307	23.7968	24.3035	23.9173
ENSMUSG00000017733	Eppin	778	0	0	0	0	0	0	0	0	0	0	0	0
ENSMUSG00000017734	Dbndd2	4389	5	10	9	11	11	9	0.198386	0.375927	0.39332	0.431528	0.460018	0.339808
ENSMUSG00000017737	Mmp9	3539	13330	14831	13125	15612	14402	14888	655.928	691.447	711.358	759.557	746.948	697.128
ENSMUSG00000017740	Slc12a5	7447	529	633	538	702	731	831	12.3703	14.0246	13.857	16.2307	18.0171	18.4917
ENSMUSG00000017747	Ghdc	2692	211	266	220	215	179	214	13.6494	16.3033	15.6754	13.7514	12.2047	13.1733
ENSMUSG00000017754	Pltp	2562	529	648	603	721	719	776	35.957	41.7316	45.1448	48.455	51.5107	50.1925
ENSMUSG00000017756	Slc12a7	12669	1192	1407	1150	1383	1283	1397	16.3848	18.324	17.4111	18.7959	18.588	18.273
ENSMUSG00000017760	Ctsa	4715	21147	22273	19710	20942	19569	21749	781.04	779.41	801.816	764.749	761.79	764.388
ENSMUSG00000017764	Zswim1	2781	574	516	423	575	497	499	35.9432	30.6138	29.1749	35.5999	32.8022	29.7342
ENSMUSG00000017765	Slc12a4	4279	1742	1921	1690	1694	1681	1857	70.8945	74.072	75.7555	68.1637	72.1063	71.9161
ENSMUSG00000017767	Spata25	1138	2	7	3	2	0	7	0.306051	1.0149	0.505648	0.302601	0	1.01932
ENSMUSG00000017774	Myo1c	6585	3961	4172	3573	3054	2918	3015	104.75	104.534	104.075	79.8538	81.335	75.8731
ENSMUSG00000017776	Crk	4730	1746	2300	1845	2215	2039	2198	64.282	80.2298	74.8178	80.6297	79.1233	77.0057
ENSMUSG00000017778	Cox7c	1131	2709	2864	2598	2835	2752	3085	417.112	417.81	440.602	431.591	446.616	452.011
ENSMUSG00000017781	Pitpna	4129	4342	3852	3368	3525	3100	3631	183.127	153.925	156.458	146.993	137.805	145.726
ENSMUSG00000017801	Mlx	1999	835	886	712	810	742	793	72.7411	73.129	68.3183	69.7677	68.1301	65.7381
ENSMUSG00000017802	Retreg3	3589	626	773	659	804	721	769	30.3744	35.5365	35.2194	38.5713	36.8731	35.5066
ENSMUSG00000017817	Jph2	4255	0	0	0	0	0	0	0	0	0	0	0	0
ENSMUSG00000017830	Dhx58	3272	102	150	116	170	138	178	5.42867	7.56392	6.80008	8.94577	7.7413	9.01495
ENSMUSG00000017831	Rab5a	5270	1011	1103	921	966	874	889	33.4077	34.533	33.5211	31.5609	30.4403	27.9542
ENSMUSG00000017832	Hspb9	726	0	1	0	1	0	0	0	0.227265	0	0.237162	0	0
ENSMUSG00000017837	Nkiras2	3578	626	647	535	737	692	794	30.4677	29.8355	28.6803	35.4658	35.4988	36.7736
ENSMUSG00000017843	Ppp2r5c	8286	2314	2561	2186	2471	2371	2594	48.6323	50.9957	50.6028	51.3464	52.5212	51.8778
ENSMUSG00000017858	Ift52	2802	598	644	541	633	577	620	37.1655	37.9216	37.0338	38.8972	37.7969	36.6674
ENSMUSG00000017861	Mybl2	4632	4456	4282	3964	3211	3051	3407	167.526	152.527	164.148	119.359	120.899	121.888
ENSMUSG00000017868	Sgk2	3412	0	0	0	0	0	0	0	0	0	0	0	0
ENSMUSG00000017897	Eya2	2963	0	0	0	0	0	0	0	0	0	0	0	0
ENSMUSG00000017922	Prl3c1	930	0	0	0	0	0	0	0	0	0	0	0	0
ENSMUSG00000017929	B4galt5	4308	2542	2775	2416	2431	2374	2568	102.756	106.281	107.57	97.1609	101.147	98.7815
ENSMUSG00000017943	Gdap1l1	2580	1	0	0	0	0	0	0.0674973	0	0	0	0	0
ENSMUSG00000017950	Hnf4a	4828	0	0	0	0	0	0	0	0	0	0	0	0
ENSMUSG00000017969	Ptgis	2567	3	2	1	1	3	3	0.203518	0.12855	0.0747212	0.0670743	0.214508	0.193665
ENSMUSG00000017978	Cadps2	9566	0	0	0	0	0	0	0	0	0	0	0	0
ENSMUSG00000017999	Ddx27	4817	5306	5530	4779	4750	4483	5262	191.821	189.416	190.296	169.785	170.821	181.022
ENSMUSG00000018001	Cyth3	9437	631	589	520	695	603	708	11.644	10.2979	10.5691	12.6804	11.7282	12.4324
ENSMUSG00000018008	Cyth4	7552	7009	6997	6004	7572	7021	7904	161.622	152.869	152.492	172.636	170.642	173.437
ENSMUSG00000018012	Rac3	1293	7	14	7	12	11	15	0.94277	1.78648	1.03841	1.59796	1.5615	1.92242
ENSMUSG00000018040	Rrp7a	5411	3070	2899	2608	2731	2586	2860	98.8023	88.3974	92.4485	86.9013	87.7201	87.5881
ENSMUSG00000018042	Cyb5r3	4298	3370	2983	2604	2891	2565	2809	136.543	114.513	116.21	115.815	109.539	108.303
ENSMUSG00000018068	Ints2	10609	843	1224	899	1078	970	1049	13.8376	19.036	16.2538	17.4955	16.7821	16.3854
ENSMUSG00000018076	Med13l	15427	940	1139	915	1019	943	1036	10.6109	12.1818	11.3765	11.373	11.2196	11.1285
ENSMUSG00000018102	H2bc4	1156	670	552	464	519	442	514	100.931	78.7862	76.9892	77.3022	70.1799	73.6821
ENSMUSG00000018126	Baiap2l2	2728	2	0	2	1	1	0	0.127671	0	0.140623	0.0631158	0.0672827	0
ENSMUSG00000018143	Mafk	3901	729	813	726	784	734	861	32.543	34.3861	35.6969	34.6037	34.5357	36.5749
ENSMUSG00000018160	Med1	8753	1705	1763	1414	1732	1461	1643	33.9214	33.2326	30.9858	34.0701	30.6367	31.1055
ENSMUSG00000018166	Erbb3	6016	770	903	761	789	787	814	22.2889	24.7656	24.2631	22.5814	24.0113	22.4219
ENSMUSG00000018167	Stard3	3557	609	678	596	615	571	740	29.8153	31.4496	32.139	29.7696	29.4646	34.475
ENSMUSG00000018168	Ikzf3	8754	0	0	0	0	0	0	0	0	0	0	0	0
ENSMUSG00000018169	Mfng	2839	564	645	572	664	627	661	34.5955	37.4855	38.6456	40.2703	40.5369	38.5827
ENSMUSG00000018171	Vmp1	3862	845	1012	824	962	933	1021	38.1023	43.2352	40.9246	42.8889	44.3422	43.8097
ENSMUSG00000018189	Uchl5	2921	1564	1698	1343	1524	1434	1474	93.242	95.9125	88.1889	89.8329	90.1085	83.6224
ENSMUSG00000018196	Glrx2	8772	353	400	274	342	322	356	7.00781	7.52368	5.99131	6.71289	6.7376	6.72524
ENSMUSG00000018199	Ro60	9541	536	706	493	614	451	582	9.78312	12.209	9.91112	11.0804	8.67622	10.1085
ENSMUSG00000018209	Stk4	5860	5010	5243	4276	5231	4842	5265	148.883	147.622	139.962	153.698	151.661	148.887
ENSMUSG00000018211	Wfdc15b	572	0	0	0	0	0	0	0	0	0	0	0	0
ENSMUSG00000018217	Pmp22	2354	4799	5061	4084	3868	3605	3860	355.018	354.731	332.774	282.919	281.091	271.73
ENSMUSG00000018238	Gdf9	2031	4	2	6	5	1	4	0.34297	0.162476	0.566645	0.423879	0.0903729	0.326367
ENSMUSG00000018239	Zcchc10	1391	345	356	288	379	333	356	43.1915	42.2272	39.7132	46.9131	43.9405	42.4111
ENSMUSG00000018259	Prl8a2	939	0	0	0	0	0	0	0	0	0	0	0	0
ENSMUSG00000018263	Tbx5	4675	0	0	0	0	0	0	0	0	0	0	0	0
ENSMUSG00000018286	Psmb6	1872	3504	3695	3123	2959	2850	3184	325.96	325.67	319.99	272.158	279.439	281.854
ENSMUSG00000018287	Spag7	1480	803	793	628	803	787	855	94.4844	88.4057	81.3893	93.4192	97.6025	95.7328
ENSMUSG00000018293	Pfn1	2405	14931	12946	11963	11497	10957	12189	1081.14	888.156	954.102	823.098	836.228	839.865
ENSMUSG00000018322	Tomm34	3040	1628	1703	1470	1630	1497	1637	93.2582	92.4294	92.7499	92.3201	90.385	89.2342
ENSMUSG00000018326	Ywhab	3382	7539	8360	7013	8205	7645	8316	388.192	407.851	397.741	417.722	414.908	407.472
ENSMUSG00000018334	Ksr1	7103	30	23	19	27	28	40	0.735505	0.534263	0.513076	0.654492	0.723543	0.9332
ENSMUSG00000018339	Gpx3	1813	0	0	0	0	0	0	0	0	0	0	0	0
ENSMUSG00000018340	Anxa6	2930	674	725	677	780	824	961	40.0589	40.8262	44.3191	45.8363	51.6188	54.3516
ENSMUSG00000018341	Il12rb2	3794	2	6	0	1	2	1	0.0917992	0.260929	0	0.0453821	0.0967566	0.0436776
ENSMUSG00000018347	Zkscan6	2371	157	224	157	214	188	223	11.5312	15.5878	12.701	15.5405	14.5537	15.5858
ENSMUSG00000018362	Kpna2	2873	4498	4866	4067	4708	4393	4869	272.64	279.451	271.524	282.152	280.656	280.841
ENSMUSG00000018363	Smurf2	6162	790	864	728	805	785	808	22.326	23.1345	22.661	22.4935	23.3828	21.7293
ENSMUSG00000018372	Cep95	4199	215	200	172	222	194	199	8.91659	7.85874	7.85692	9.1031	8.48016	7.85351
ENSMUSG00000018377	Vezf1	4601	1361	1329	1099	1281	1185	1155	51.5125	47.6586	45.8158	47.9379	47.2731	41.5993
ENSMUSG00000018378	Cuedc1	5779	428	426	417	332	306	397	12.8973	12.1626	13.8405	9.89162	9.71889	11.384
ENSMUSG00000018379	Srsf1	5710	7444	8961	7102	8289	7467	8151	227.027	258.934	238.569	249.947	240.026	236.555
ENSMUSG00000018381	Abi3	4153	234	218	186	321	261	295	9.81206	8.66091	8.59054	13.3084	11.5352	11.7711
ENSMUSG00000018387	Shroom1	4600	0	0	0	0	0	0	0	0	0	0	0	0
ENSMUSG00000018395	Kif3a	3586	769	687	544	609	552	588	37.3441	31.6093	29.0977	29.2408	28.2538	27.1721
ENSMUSG00000018398	Septin8	6087	1020	1097	966	1154	1027	1135	29.1812	29.7353	30.4399	32.6426	30.9681	30.8993
ENSMUSG00000018401	Mtmr4	6240	616	692	572	656	706	701	17.1911	18.2974	17.5825	18.101	20.7667	18.6162
ENSMUSG00000018405	Mrm1	2868	127	136	121	118	111	134	7.71136	7.824	8.09237	7.08411	7.10382	7.74252
ENSMUSG00000018411	Mapt	7531	5	0	3	5	4	8	0.115618	0	0.0764079	0.114314	0.0974889	0.176033
ENSMUSG00000018412	Kansl1	6874	1289	1330	1118	1277	1182	1389	32.655	31.9235	31.1962	31.9863	31.5614	33.4849
ENSMUSG00000018415	Gid4	4864	843	944	724	697	610	696	30.1815	32.0219	28.5506	24.673	23.0189	23.7122
ENSMUSG00000018417	Myo1b	10792	0	1	0	0	0	0	0	0.0152886	0	0	0	0
ENSMUSG00000018425	Dhx40	4233	531	611	471	562	473	583	21.845	23.8156	21.3424	22.8597	20.5098	22.8232
ENSMUSG00000018427	Ypel2	4847	139	115	105	181	179	215	4.994	3.91466	4.15514	6.42966	6.77841	7.35058
ENSMUSG00000018428	Akap1	4390	953	1101	871	986	911	990	37.8037	41.3801	38.056	38.6718	38.0892	37.3703
ENSMUSG00000018433	Nol11	5357	1383	1555	1324	1479	1438	1626	44.958	47.8936	47.4063	47.5367	49.2703	50.2985
ENSMUSG00000018442	Derl2	8049	612	727	616	657	638	736	13.2409	14.9026	14.6794	14.0542	14.5488	15.1528
ENSMUSG00000018446	C1qbp	2826	3968	4586	3665	3753	3629	4134	244.515	267.751	248.755	228.659	235.702	242.412
ENSMUSG00000018449	Rpain	2842	191	155	177	150	146	177	11.7035	8.99863	11.9459	9.0876	9.42924	10.3206
ENSMUSG00000018451	6330403K07Rik	1573	0	0	0	0	0	0	0	0	0	0	0	0
ENSMUSG00000018459	Slc13a3	5215	90	87	80	161	160	192	3.00535	2.75254	2.94242	5.31562	5.63137	6.10103
ENSMUSG00000018470	Kcnab3	2865	4	3	8	6	4	1	0.243132	0.172769	0.535593	0.360586	0.256262	0.0578405
ENSMUSG00000018474	Chd3	8443	776	771	665	830	797	876	16.0056	15.067	15.1076	16.9264	17.3264	17.1935
ENSMUSG00000018476	Kdm6b	6954	436	311	336	425	326	400	10.9184	7.37895	9.26775	10.5229	8.60461	9.53195
ENSMUSG00000018479	1700125H20Rik	995	0	0	0	0	0	0	0	0	0	0	0	0
ENSMUSG00000018481	Appbp2	6463	1485	1730	1358	1698	1531	1557	40.0128	44.1653	40.3028	45.2362	43.48	39.9219
ENSMUSG00000018486	Wnt9b	4518	0	0	0	0	0	0	0	0	0	0	0	0
ENSMUSG00000018500	Adora2b	1845	102	128	146	117	98	139	9.62743	11.4468	15.1784	10.9187	9.7494	12.4846
ENSMUSG00000018501	Ncor1	12811	4691	4713	3678	4313	3852	4180	63.7659	60.6992	55.0679	57.9667	55.1888	54.0692
ENSMUSG00000018507	Trpv2	4485	2038	2381	2024	2565	2178	2543	79.1313	87.5923	86.5601	98.4707	89.134	93.9594
ENSMUSG00000018509	Cenpv	1811	1038	1034	878	1046	1027	1084	99.8126	94.2044	92.992	99.4479	104.088	99.1899
ENSMUSG00000018537	Pcgf2	3526	534	421	376	345	321	398	26.3734	19.7001	20.4539	16.8469	16.7098	18.705
ENSMUSG00000018541	Cwc25	5053	476	486	487	480	457	492	16.4045	15.8692	18.4863	16.3559	16.6003	16.1351
ENSMUSG00000018543	1700001P01Rik	624	18	6	5	12	11	15	5.02336	1.58648	1.53693	3.31115	3.23561	3.98348
ENSMUSG00000018547	Pip4k2b	5204	2002	2138	1821	2102	1889	2229	66.9936	67.7859	67.1185	69.5469	66.6258	70.9789
ENSMUSG00000018548	Trim37	7214	1382	1508	1273	1432	1335	1401	33.3609	34.4901	33.8471	34.1782	33.9667	32.1824
ENSMUSG00000018554	Ybx2	1885	1	1	0	2	3	4	0.0923836	0.0875301	0	0.182684	0.292118	0.351646
ENSMUSG00000018559	Ctdnep1	2182	1534	1706	1557	1501	1395	1563	122.427	129.001	136.868	118.443	117.346	118.703
ENSMUSG00000018565	Elp5	2294	893	1055	853	1007	864	974	67.7898	75.8801	71.3223	75.582	69.1303	70.3594
ENSMUSG00000018566	Slc2a4	3478	5	5	4	8	7	16	0.25035	0.237197	0.220597	0.396043	0.369417	0.762337
ENSMUSG00000018567	Gabarap	1844	3085	3152	2653	3038	2798	3074	291.34	282.029	275.96	283.667	278.506	276.248
ENSMUSG00000018569	Cldn7	1948	0	0	0	0	0	0	0	0	0	0	0	0
ENSMUSG00000018570	2810408A11Rik	2368	2	4	0	3	1	0	0.14708	0.278707	0	0.218133	0.0775115	0
ENSMUSG00000018572	Phf23	3273	1249	1215	1057	1189	1143	1331	66.4543	61.249	61.9439	62.5487	64.0986	67.3889
ENSMUSG00000018574	Acadvl	2686	498	585	492	525	441	556	32.2872	35.9351	35.1341	33.6539	30.1357	34.3025
ENSMUSG00000018581	Dnah11	14458	0	0	0	0	0	0	0	0	0	0	0	0
ENSMUSG00000018583	G3bp1	7064	7860	8401	7095	8179	7671	8760	193.766	196.223	192.651	199.357	199.319	205.499
ENSMUSG00000018585	Atox1	541	936	1134	1010	1277	1181	1352	301.29	345.848	358.091	406.421	400.683	414.129
ENSMUSG00000018589	Glra2	3150	0	0	0	0	0	0	0	0	0	0	0	0
ENSMUSG00000018593	Sparc	3788	0	0	0	0	0	0	0	0	0	0	0	0
ENSMUSG00000018595	Glra4	2010	0	0	0	0	0	0	0	0	0	0	0	0
ENSMUSG00000018599	Mief2	2716	101	88	91	94	101	100	6.47587	5.34591	6.4266	5.9591	6.82558	6.10136
ENSMUSG00000018604	Tbx3	6624	0	0	0	0	0	0	0	0	0	0	0	0
ENSMUSG00000018620	Mmp20	3287	0	0	0	0	0	0	0	0	0	0	0	0
ENSMUSG00000018623	Mmp7	1068	0	0	0	0	0	0	0	0	0	0	0	0
ENSMUSG00000018634	Crhr1	2460	0	0	0	0	0	0	0	0	0	0	0	0
ENSMUSG00000018648	Dusp14	1945	32	40	28	24	27	16	2.86508	3.3932	2.76126	2.12458	2.54796	1.36319
ENSMUSG00000018651	Tada2a	2974	457	483	398	411	436	445	26.7597	26.7963	25.6692	23.7949	26.9088	24.7956
ENSMUSG00000018654	Ikzf1	5777	1817	2006	1702	2071	1941	2134	54.772	57.2925	56.5102	61.7248	61.6696	61.2137
ENSMUSG00000018656	Tcaf3	3692	0	0	0	0	0	0	0	0	0	0	0	0
ENSMUSG00000018659	Pnpo	2925	250	279	237	267	241	266	14.884	15.7379	15.5415	15.7169	15.123	15.07
ENSMUSG00000018661	Cog1	4987	575	594	576	672	570	680	20.0787	19.6524	22.154	23.2013	20.9789	22.5957
ENSMUSG00000018666	Cbx1	4273	1205	1298	1045	1141	1029	1213	49.1089	50.12	46.9087	45.9764	44.2008	47.0418
ENSMUSG00000018669	Cdk5rap3	3812	514	509	481	579	486	615	23.481	22.031	24.2026	26.1522	23.4008	26.7349
ENSMUSG00000018672	Copz2	2208	132	118	87	115	74	106	10.4107	8.81763	7.5577	8.9677	6.1515	7.95542
ENSMUSG00000018677	Slc25a39	2756	4249	4436	4089	4099	3947	4423	268.481	265.571	284.582	256.083	262.867	265.946
ENSMUSG00000018678	Sp2	3414	569	562	472	460	488	538	29.0239	27.1607	26.5184	23.1994	26.2364	26.1141
ENSMUSG00000018697	Aatf	2869	1187	1300	1059	1079	1056	1172	72.0488	74.7621	70.8003	64.755	67.5587	67.6945
ENSMUSG00000018698	Lhx1	4072	20	27	24	29	31	22	0.85532	1.09402	1.13051	1.22623	1.39734	0.895306
ENSMUSG00000018707	Dync1h1	15658	5133	5985	5085	5734	5210	5494	57.0875	63.0662	62.2909	63.0527	61.073	58.1445
ENSMUSG00000018727	Cpsf4l	2246	0	1	0	0	0	1	0	0.0734614	0	0	0	0.0737814
ENSMUSG00000018733	Pex12	3536	266	275	213	255	204	257	13.1001	12.8319	11.5541	12.4168	10.5893	12.0442
ENSMUSG00000018736	Ndel1	3253	846	890	728	882	742	774	45.289	45.1414	42.9257	46.6839	41.8666	39.4288
ENSMUSG00000018740	Slc25a35	3677	10	8	3	12	11	11	0.473601	0.358976	0.156494	0.561914	0.549095	0.495742
ENSMUSG00000018750	Zbtb4	8117	341	354	314	444	330	421	7.31586	7.19576	7.42	9.41824	7.46219	8.59494
ENSMUSG00000018752	Tnfsfm13	2235	22	15	13	16	13	21	1.71416	1.10734	1.11567	1.23261	1.06761	1.55703
ENSMUSG00000018761	Mpdu1	2420	655	657	595	705	587	747	47.1338	44.7939	47.1597	50.1598	44.5216	51.1519
ENSMUSG00000018765	Fxr2	3766	1710	1716	1515	1554	1463	1712	79.0719	75.1806	77.1617	71.0482	71.3037	75.3321
ENSMUSG00000018770	Atp5g3	2181	3367	4587	4107	4350	3986	4678	268.84	347.01	361.192	343.412	335.451	355.436
ENSMUSG00000018774	Cd68	1257	14868	13021	11314	11615	11038	11428	2059.79	1709.14	1726.44	1590.99	1611.77	1506.58
ENSMUSG00000018776	Slc35g3	1618	0	0	0	0	0	0	0	0	0	0	0	0
ENSMUSG00000018796	Acsl1	10483	1195	1205	984	1095	1056	1154	19.8513	18.9658	18.0044	17.985	18.4896	18.2422
[truncated: 53,491 more rows]
